# Supplementary material for: Determination of Community Structure and Diversity of Seed-Vectored Endophytic Fungi in Alpinia zerumbet
Source: Front Microbiol. 2022 Feb 28;13:814864. doi: 10.3389/fmicb.2022.814864 (PMC8918987; doi:10.3389/fmicb.2022.814864)
Supplement: Supplementary file 1 [file Table_1.xls]

## Sheet: OTU表
Domain	Kingdom	Phylum	Class	Order	Family	Genus	Species	OTU	YSJ1	YSJ1_2	YSJ1_3	YSJ2_1	YSJ2_2	YSJ2_3	YSJ3_1	YSJ3_2	YSJ3_3	YSJ4_1	YSJ4_2	YSJ4_3	YSJ5_1	YSJ5_2	YSJ5_3	SUM
d__Eukaryota	k__Fungi	p__Ascomycota	c__Sordariomycetes	o__unclassified_c__Sordariomycetes	f__unclassified_c__Sordariomycetes	g__unclassified_c__Sordariomycetes	s__unclassified_c__Sordariomycetes	OTU573	0	0	0	0	0	0	0	0	0	0	0	0	0	32	0	32
d__Eukaryota	k__Fungi	p__Basidiomycota	c__Tremellomycetes	o__unclassified_c__Tremellomycetes	f__unclassified_c__Tremellomycetes	g__unclassified_c__Tremellomycetes	s__unclassified_c__Tremellomycetes	OTU1	8	0	0	0	0	0	0	0	0	0	0	0	0	0	0	8
d__Eukaryota	k__Fungi	p__unclassified_k__Fungi	c__unclassified_k__Fungi	o__unclassified_k__Fungi	f__unclassified_k__Fungi	g__unclassified_k__Fungi	s__unclassified_k__Fungi	OTU558	0	0	0	0	0	0	0	0	0	0	0	0	0	38	21	59
d__Eukaryota	k__Fungi	p__Basidiomycota	c__Wallemiomycetes	o__Wallemiales	f__Wallemiaceae	g__Wallemia	s__unclassified_g__Wallemia	OTU275	0	0	0	0	0	5	0	0	0	0	0	0	0	0	0	5
d__Eukaryota	k__Fungi	p__Ascomycota	c__Saccharomycetes	o__Saccharomycetales	f__Saccharomycetales_fam_Incertae_sedis	g__Candida	s__Candida_metapsilosis	OTU120	0	1	1	0	0	0	0	0	0	0	0	0	0	0	0	2
d__Eukaryota	k__Fungi	p__Basidiomycota	c__Agaricomycetes	o__Cantharellales	f__Ceratobasidiaceae	g__Ceratorhiza	s__Ceratorhiza_sp	OTU226	0	0	0	0	3	0	0	0	0	0	0	0	0	0	0	3
d__Eukaryota	k__Fungi	p__Basidiomycota	c__unclassified_p__Basidiomycota	o__unclassified_p__Basidiomycota	f__unclassified_p__Basidiomycota	g__unclassified_p__Basidiomycota	s__unclassified_p__Basidiomycota	OTU290	0	0	0	0	0	7	0	0	0	0	0	0	0	0	0	7
d__Eukaryota	k__Fungi	p__Ascomycota	c__Dothideomycetes	o__Pleosporales	f__Phaeosphaeriaceae	g__Leptospora	s__Leptospora_rubella	OTU16	14	12	1	1	3	6	0	0	33	0	0	0	0	1	6	77
d__Eukaryota	k__Fungi	p__Ascomycota	c__Dothideomycetes	o__Pleosporales	f__Morosphaeriaceae	g__Acrocalymma	s__Acrocalymma_medicaginis	OTU715	4	0	0	8	90	0	0	0	0	0	0	0	0	95	106	303
d__Eukaryota	k__Fungi	p__Ascomycota	c__Saccharomycetes	o__Saccharomycetales	f__Pichiaceae	g__Pichia	s__Pichia_mandshurica	OTU387	0	0	0	0	0	0	0	30	0	0	0	0	0	0	0	30
d__Eukaryota	k__Fungi	p__Basidiomycota	c__Tremellomycetes	o__Tremellales	f__Bulleribasidiaceae	g__Hannaella	s__Hannaella_sp	OTU71	13	16	6	0	0	0	1	1	2	0	0	0	0	0	0	39
d__Eukaryota	k__Fungi	p__Ascomycota	c__Sordariomycetes	o__Xylariales	f__unclassified_o__Xylariales	g__unclassified_o__Xylariales	s__unclassified_o__Xylariales	OTU272	0	0	0	0	0	4	0	0	0	0	0	0	0	0	0	4
d__Eukaryota	k__Fungi	p__Ascomycota	c__Dothideomycetes	o__Dothideales	f__Aureobasidiaceae	g__Aureobasidium	s__Aureobasidium_leucospermi	OTU701	1	0	1	4	44	58	14	19	15	82	0	1	0	10	387	636
d__Eukaryota	k__Fungi	p__Ascomycota	c__Dothideomycetes	o__Pleosporales	f__Pleosporaceae	g__Curvularia	s__Curvularia_intermedia	OTU161	0	0	0	33	0	0	0	0	15	0	0	0	0	0	0	48
d__Eukaryota	k__Fungi	p__Ascomycota	c__Dothideomycetes	o__Capnodiales	f__Mycosphaerellaceae	g__Zymoseptoria	s__Zymoseptoria_sp	OTU602	119	79	0	153	58	85	169	25	22	116	0	0	0	2516	611	3953
d__Eukaryota	k__Fungi	p__Ascomycota	c__Dothideomycetes	o__Pleosporales	f__Tetraplosphaeriaceae	g__Tetraplosphaeria	s__Tetraplosphaeria_nagasakiensis	OTU195	0	0	0	2	0	0	0	0	0	0	0	0	0	0	2	4
d__Eukaryota	k__Fungi	p__unclassified_k__Fungi	c__unclassified_k__Fungi	o__unclassified_k__Fungi	f__unclassified_k__Fungi	g__unclassified_k__Fungi	s__unclassified_k__Fungi	OTU82	171	0	0	0	0	0	0	0	0	0	0	0	0	0	0	171
d__Eukaryota	k__Fungi	p__Basidiomycota	c__Agaricomycetes	o__Polyporales	f__Fomitopsidaceae	g__Amyloporia	s__Amyloporia_sinuosa	OTU493	0	0	0	0	0	0	0	0	0	0	1163	0	0	0	0	1163
d__Eukaryota	k__Fungi	p__Ascomycota	c__Dothideomycetes	o__Pleosporales	f__Didymosphaeriaceae	g__Paraconiothyrium	s__Paraconiothyrium_brasiliense	OTU106	0	0	3	0	0	0	0	0	0	0	0	0	0	0	0	3
d__Eukaryota	k__Fungi	p__Ascomycota	c__Dothideomycetes	o__Capnodiales	f__Dissoconiaceae	g__Uwebraunia	s__Uwebraunia_communis	OTU80	7	21	64	6	0	0	0	0	0	0	0	0	0	0	0	98
d__Eukaryota	k__Fungi	p__Basidiomycota	c__unclassified_p__Basidiomycota	o__unclassified_p__Basidiomycota	f__unclassified_p__Basidiomycota	g__unclassified_p__Basidiomycota	s__unclassified_p__Basidiomycota	OTU132	65	3	2	0	0	0	0	0	0	0	0	0	0	0	0	70
d__Eukaryota	k__Fungi	p__Ascomycota	c__Sordariomycetes	o__unclassified_c__Sordariomycetes	f__unclassified_c__Sordariomycetes	g__unclassified_c__Sordariomycetes	s__unclassified_c__Sordariomycetes	OTU144	3	0	0	4	0	0	0	0	0	0	0	0	0	1	0	8
d__Eukaryota	k__Fungi	p__unclassified_k__Fungi	c__unclassified_k__Fungi	o__unclassified_k__Fungi	f__unclassified_k__Fungi	g__unclassified_k__Fungi	s__unclassified_k__Fungi	OTU489	0	0	0	0	0	0	24	0	0	71	0	0	0	0	0	95
d__Eukaryota	k__Fungi	p__Basidiomycota	c__Agaricostilbomycetes	o__Agaricostilbales	f__Chionosphaeraceae	g__unclassified_f__Chionosphaeraceae	s__unclassified_f__Chionosphaeraceae	OTU12	63	4	0	54	22	12	14	0	0	0	0	0	0	121	0	290
d__Eukaryota	k__Fungi	p__Ascomycota	c__Sordariomycetes	o__Hypocreales	f__unclassified_o__Hypocreales	g__unclassified_o__Hypocreales	s__unclassified_o__Hypocreales	OTU230	0	0	0	0	9	0	0	0	0	0	0	0	0	0	0	9
d__Eukaryota	k__Fungi	p__Ascomycota	c__Eurotiomycetes	o__Eurotiales	f__Aspergillaceae	g__Penicillium	s__Penicillium_sumatraense	OTU397	0	0	0	0	0	1	0	0	10	0	0	0	0	0	0	11
d__Eukaryota	k__Fungi	p__Ascomycota	c__Dothideomycetes	o__Capnodiales	f__Mycosphaerellaceae	g__Zasmidium	s__Zasmidium_aporusae	OTU592	0	0	0	0	0	0	0	0	0	0	0	0	0	40	3	43
d__Eukaryota	k__Fungi	p__Ascomycota	c__Dothideomycetes	o__Pleosporales	f__Didymosphaeriaceae	g__unclassified_f__Didymosphaeriaceae	s__unclassified_f__Didymosphaeriaceae	OTU580	0	0	0	0	0	0	0	0	0	0	0	0	0	23	5	28
d__Eukaryota	k__Fungi	p__Ascomycota	c__Sordariomycetes	o__Hypocreales	f__Bionectriaceae	g__Clonostachys	s__Clonostachys_sp	OTU213	3	0	0	0	8	0	0	0	0	0	0	0	0	0	0	11
d__Eukaryota	k__Fungi	p__Basidiomycota	c__Tremellomycetes	o__Tremellales	f__Bulleribasidiaceae	g__Hannaella	s__unclassified_g__Hannaella	OTU623	7	10	1	0	1	10	2	0	0	0	0	0	0	6	4	41
d__Eukaryota	k__Fungi	p__Basidiomycota	c__unclassified_p__Basidiomycota	o__unclassified_p__Basidiomycota	f__unclassified_p__Basidiomycota	g__unclassified_p__Basidiomycota	s__unclassified_p__Basidiomycota	OTU109	7	0	11	0	0	0	0	0	0	0	0	0	0	0	0	18
d__Eukaryota	k__Fungi	p__Ascomycota	c__Eurotiomycetes	o__Eurotiales	f__Aspergillaceae	g__Penicillium	s__unclassified_g__Penicillium	OTU123	0	0	4	0	0	0	0	0	0	0	0	0	0	0	0	4
d__Eukaryota	k__Fungi	p__Ascomycota	c__unclassified_p__Ascomycota	o__unclassified_p__Ascomycota	f__unclassified_p__Ascomycota	g__unclassified_p__Ascomycota	s__unclassified_p__Ascomycota	OTU711	0	0	0	0	0	0	0	0	0	0	0	0	0	0	30	30
d__Eukaryota	k__Fungi	p__Basidiomycota	c__Cystobasidiomycetes	o__Cystobasidiales	f__Cystobasidiaceae	g__Occultifur	s__Occultifur_externus	OTU361	0	0	0	0	0	0	0	18	0	0	0	0	0	2	0	20
d__Eukaryota	k__Fungi	p__Ascomycota	c__Dothideomycetes	o__Pleosporales	f__Pleosporales_fam_Incertae_sedis	g__Nigrograna	s__Nigrograna_sp	OTU145	4	0	0	0	0	0	0	0	0	0	0	0	0	0	0	4
d__Eukaryota	k__Fungi	p__Ascomycota	c__Sordariomycetes	o__Xylariales	f__Apiosporaceae	g__Arthrinium	s__Arthrinium_hydei	OTU703	0	0	0	0	0	0	0	0	0	0	0	0	0	0	3	3
d__Eukaryota	k__Fungi	p__Ascomycota	c__Dothideomycetes	o__Pleosporales	f__Pleosporaceae	g__Curvularia	s__Curvularia_inaequalis	OTU41	0	4	0	0	0	0	0	0	0	0	0	0	0	0	0	4
d__Eukaryota	k__Fungi	p__Ascomycota	c__Sordariomycetes	o__Hypocreales	f__Nectriaceae	g__Fusarium	s__unclassified_g__Fusarium	OTU733	0	0	0	0	23	0	0	0	0	0	0	0	0	0	79	102
d__Eukaryota	k__Fungi	p__Ascomycota	c__Dothideomycetes	o__Pleosporales	f__Phaeosphaeriaceae	g__Setophoma	s__Setophoma_sp	OTU262	2	0	0	10	4	6	0	0	0	0	0	0	0	0	1	23
d__Eukaryota	k__Fungi	p__Ascomycota	c__Dothideomycetes	o__Pleosporales	f__Phaeosphaeriaceae	g__unclassified_f__Phaeosphaeriaceae	s__Phaeosphaeriaceae_sp	OTU306	0	0	0	0	0	4	4	0	0	0	0	0	0	0	0	8
d__Eukaryota	k__Fungi	p__Ascomycota	c__Sordariomycetes	o__Glomerellales	f__Glomerellaceae	g__Colletotrichum	s__Colletotrichum_guajavae	OTU296	0	0	0	0	0	4	0	0	0	0	0	0	0	0	0	4
d__Eukaryota	k__Fungi	p__Basidiomycota	c__Agaricomycetes	o__Agaricales	f__Strophariaceae	g__unclassified_f__Strophariaceae	s__unclassified_f__Strophariaceae	OTU156	1	3	0	0	0	0	0	0	0	0	0	0	0	0	0	4
d__Eukaryota	k__Fungi	p__Ascomycota	c__Dothideomycetes	o__Capnodiales	f__Capnodiales_fam_Incertae_sedis	g__Pseudoramichloridium	s__Pseudoramichloridium_brasilianum	OTU739	1	0	0	0	0	0	0	0	0	0	0	0	0	0	3	4
d__Eukaryota	k__Fungi	p__Ascomycota	c__Dothideomycetes	o__Capnodiales	f__Schizothyriaceae	g__unclassified_f__Schizothyriaceae	s__unclassified_f__Schizothyriaceae	OTU180	15	6	0	4	0	0	0	2	0	0	0	0	0	0	0	27
d__Eukaryota	k__Fungi	p__unclassified_k__Fungi	c__unclassified_k__Fungi	o__unclassified_k__Fungi	f__unclassified_k__Fungi	g__unclassified_k__Fungi	s__unclassified_k__Fungi	OTU483	0	0	0	0	0	0	0	0	0	30	0	0	0	0	0	30
d__Eukaryota	k__Fungi	p__Basidiomycota	c__Tremellomycetes	o__Tremellales	f__unclassified_o__Tremellales	g__unclassified_o__Tremellales	s__unclassified_o__Tremellales	OTU581	0	0	2	0	26	1	59	0	0	0	0	0	0	96	185	369
d__Eukaryota	k__Fungi	p__Ascomycota	c__Dothideomycetes	o__Capnodiales	f__Teratosphaeriaceae	g__Penidiella	s__Penidiella_sp	OTU609	27	0	0	0	0	0	0	0	0	0	0	0	0	18	0	45
d__Eukaryota	k__Fungi	p__Ascomycota	c__Sordariomycetes	o__Coniochaetales	f__Coniochaetaceae	g__Coniochaeta	s__unclassified_g__Coniochaeta	OTU533	0	0	0	0	0	0	0	0	0	0	0	0	0	5	0	5
d__Eukaryota	k__Fungi	p__Basidiomycota	c__Exobasidiomycetes	o__Exobasidiales	f__Cryptobasidiaceae	g__Acaromyces	s__Acaromyces_sp	OTU708	0	0	0	0	0	0	11	0	0	0	0	0	0	0	1	12
d__Eukaryota	k__Fungi	p__Ascomycota	c__Sordariomycetes	o__Glomerellales	f__Plectosphaerellaceae	g__Gibellulopsis	s__Gibellulopsis_nigrescens	OTU206	155	1963	194	635	1881	214	507	1310	1048	1950	1	0	0	600	266	10724
d__Eukaryota	k__Fungi	p__Ascomycota	c__Dothideomycetes	o__Capnodiales	f__Mycosphaerellaceae	g__unclassified_f__Mycosphaerellaceae	s__unclassified_f__Mycosphaerellaceae	OTU688	1	0	1	0	1	1	0	0	0	0	0	0	0	5	4	13
d__Eukaryota	k__Fungi	p__Basidiomycota	c__Tremellomycetes	o__Tremellales	f__Tremellaceae	g__Cryptococcus_f__Tremellaceae	s__Cryptococcus_sp_g__Cryptococcus_f__Tremellaceae	OTU534	35	28	15	85	31	235	0	36	35	0	0	0	0	30	67	597
d__Eukaryota	k__Fungi	p__Ascomycota	c__Sordariomycetes	o__Glomerellales	f__Plectosphaerellaceae	g__unclassified_f__Plectosphaerellaceae	s__Plectosphaerellaceae_sp	OTU165	10	5	0	2	43	2	2	7	0	8	0	0	0	4	6	89
d__Eukaryota	k__Fungi	p__unclassified_k__Fungi	c__unclassified_k__Fungi	o__unclassified_k__Fungi	f__unclassified_k__Fungi	g__unclassified_k__Fungi	s__unclassified_k__Fungi	OTU480	0	0	0	0	0	0	0	0	0	18	0	0	0	0	0	18
d__Eukaryota	k__Fungi	p__Ascomycota	c__Dothideomycetes	o__Pleosporales	f__Phaeosphaeriaceae	g__unclassified_f__Phaeosphaeriaceae	s__unclassified_f__Phaeosphaeriaceae	OTU136	5	0	0	1	1	0	0	0	0	0	0	0	0	0	0	7
d__Eukaryota	k__Fungi	p__Ascomycota	c__Sordariomycetes	o__Sordariales	f__unclassified_o__Sordariales	g__unclassified_o__Sordariales	s__unclassified_o__Sordariales	OTU655	0	0	0	0	0	0	0	0	0	0	0	0	0	0	11	11
d__Eukaryota	k__Fungi	p__unclassified_k__Fungi	c__unclassified_k__Fungi	o__unclassified_k__Fungi	f__unclassified_k__Fungi	g__unclassified_k__Fungi	s__unclassified_k__Fungi	OTU467	0	0	0	0	0	0	0	0	0	58	0	0	0	0	0	58
d__Eukaryota	k__Fungi	p__Ascomycota	c__Dothideomycetes	o__Pleosporales	f__Didymellaceae	g__Chaetopyrena	s__Chaetopyrena_penicillata	OTU112	0	0	5	0	0	0	0	0	0	0	0	0	0	0	0	5
d__Eukaryota	k__Fungi	p__Ascomycota	c__Dothideomycetes	o__Capnodiales	f__Mycosphaerellaceae	g__Zymoseptoria	s__unclassified_g__Zymoseptoria	OTU318	71	124	45	77	147	68	1221	370	482	4174	0	0	0	2169	566	9514
d__Eukaryota	k__Fungi	p__Basidiomycota	c__Malasseziomycetes	o__Malasseziales	f__Malasseziaceae	g__Malassezia	s__Malassezia_japonica	OTU513	0	0	0	0	0	0	0	0	0	0	0	8	0	0	0	8
d__Eukaryota	k__Fungi	p__unclassified_k__Fungi	c__unclassified_k__Fungi	o__unclassified_k__Fungi	f__unclassified_k__Fungi	g__unclassified_k__Fungi	s__unclassified_k__Fungi	OTU643	0	0	0	0	0	0	2	0	0	0	0	0	0	0	20	22
d__Eukaryota	k__Fungi	p__Ascomycota	c__unclassified_p__Ascomycota	o__unclassified_p__Ascomycota	f__unclassified_p__Ascomycota	g__unclassified_p__Ascomycota	s__unclassified_p__Ascomycota	OTU624	2	0	0	0	3	0	0	0	0	0	0	0	0	48	12	65
d__Eukaryota	k__Fungi	p__Ascomycota	c__Eurotiomycetes	o__Onygenales	f__Onygenales_fam_Incertae_sedis	g__Zeloasperisporium	s__Zeloasperisporium_hyphopodioides	OTU409	0	0	0	0	0	0	0	0	61	0	0	0	0	0	0	61
d__Eukaryota	k__Fungi	p__Ascomycota	c__Sordariomycetes	o__Xylariales	f__Xylariaceae	g__Rosellinia	s__Rosellinia_aquila	OTU261	0	0	0	0	0	2	0	0	0	0	0	0	0	2	0	4
d__Eukaryota	k__Fungi	p__Ascomycota	c__Sordariomycetes	o__Hypocreales	f__Bionectriaceae	g__Ijuhya	s__Ijuhya_sp	OTU564	10	0	0	1	0	0	0	0	0	0	0	0	0	110	0	121
d__Eukaryota	k__Fungi	p__Ascomycota	c__Sordariomycetes	o__Chaetosphaeriales	f__Chaetosphaeriaceae	g__Pseudolachnella	s__unclassified_g__Pseudolachnella	OTU677	0	0	0	0	0	0	0	0	0	0	0	0	0	0	11	11
d__Eukaryota	k__Fungi	p__Ascomycota	c__Eurotiomycetes	o__Chaetothyriales	f__Trichomeriaceae	g__Trichomerium	s__Trichomerium_sp	OTU458	6	0	0	2	4	0	0	1	0	208	0	0	0	0	97	318
d__Eukaryota	k__Fungi	p__Ascomycota	c__Dothideomycetes	o__Capnodiales	f__Mycosphaerellaceae	g__Zasmidium	s__Zasmidium_syzygii	OTU543	0	0	0	0	0	2	0	0	0	0	0	0	0	3608	0	3610
d__Eukaryota	k__Fungi	p__Ascomycota	c__Saccharomycetes	o__Saccharomycetales	f__Metschnikowiaceae	g__Metschnikowia	s__Metschnikowia_cibodasensis	OTU122	2	19	50	0	0	0	0	0	0	0	0	0	0	0	0	71
d__Eukaryota	k__Fungi	p__Basidiomycota	c__Agaricostilbomycetes	o__Agaricostilbales	f__Chionosphaeraceae	g__unclassified_f__Chionosphaeraceae	s__unclassified_f__Chionosphaeraceae	OTU411	0	0	0	0	0	0	0	0	25	0	0	0	0	0	0	25
d__Eukaryota	k__Fungi	p__Basidiomycota	c__Cystobasidiomycetes	o__Erythrobasidiales	f__Erythrobasidiaceae	g__Erythrobasidium	s__Erythrobasidium_sp	OTU506	85	7	18	22	23	66	37	0	33	272	0	1225	0	462	503	2753
d__Eukaryota	k__Fungi	p__Basidiomycota	c__Tremellomycetes	o__Tremellales	f__Bulleribasidiaceae	g__Hannaella	s__Hannaella_kunmingensis	OTU42	7	947	6	17	270	97	25	0	59	0	0	0	0	22	114	1564
d__Eukaryota	k__Fungi	p__Basidiomycota	c__Exobasidiomycetes	o__Tilletiales	f__Tilletiaceae	g__Tilletia	s__Tilletia_sp	OTU152	18	2	1	0	0	14	0	0	2	0	0	0	0	0	0	37
d__Eukaryota	k__Fungi	p__Ascomycota	c__Sordariomycetes	o__Microascales	f__Microascaceae	g__Microascus	s__Microascus_verrucosus	OTU442	0	0	0	0	0	0	0	0	0	6	1	0	0	0	0	7
d__Eukaryota	k__Fungi	p__Ascomycota	c__Eurotiomycetes	o__Eurotiales	f__Trichocomaceae	g__Thermomyces	s__Thermomyces_lanuginosus	OTU488	0	27	28	0	0	0	0	0	0	397	0	0	0	0	0	452
d__Eukaryota	k__Fungi	p__Ascomycota	c__Dothideomycetes	o__Capnodiales	f__Neodevriesiaceae	g__Neodevriesia	s__unclassified_g__Neodevriesia	OTU649	0	0	0	0	0	0	0	0	0	0	0	0	0	0	5	5
d__Eukaryota	k__Fungi	p__Ascomycota	c__Eurotiomycetes	o__Chaetothyriales	f__Chaetothyriales_fam_Incertae_sedis	g__Hyalocladosporiella	s__Hyalocladosporiella_tectonae	OTU189	420	24	3	39	911	55	353	17	221	1300	0	0	0	175	879	4397
d__Eukaryota	k__Fungi	p__Ascomycota	c__Sordariomycetes	o__Hypocreales	f__Stachybotryaceae	g__Myrothecium	s__Myrothecium_inundatum	OTU473	0	0	0	0	0	0	0	0	0	113	0	0	0	0	0	113
d__Eukaryota	k__Fungi	p__Basidiomycota	c__Tremellomycetes	o__Tremellales	f__Bulleribasidiaceae	g__Hannaella	s__Hannaella_oryzae	OTU46	75	46	2	0	0	0	0	0	0	0	0	0	0	0	0	123
d__Eukaryota	k__Fungi	p__Ascomycota	c__Sordariomycetes	o__Glomerellales	f__Glomerellaceae	g__Colletotrichum	s__unclassified_g__Colletotrichum	OTU299	43	15	8	183	697	373	64	153	316	0	0	0	0	1922	3011	6785
d__Eukaryota	k__Fungi	p__Ascomycota	c__Sordariomycetes	o__unclassified_c__Sordariomycetes	f__unclassified_c__Sordariomycetes	g__unclassified_c__Sordariomycetes	s__unclassified_c__Sordariomycetes	OTU223	0	0	0	2	17	0	0	0	0	0	0	0	0	0	0	19
d__Eukaryota	k__Fungi	p__unclassified_k__Fungi	c__unclassified_k__Fungi	o__unclassified_k__Fungi	f__unclassified_k__Fungi	g__unclassified_k__Fungi	s__unclassified_k__Fungi	OTU371	2	0	0	3	0	0	0	25	10	0	0	0	0	0	0	40
d__Eukaryota	k__Fungi	p__Ascomycota	c__Sordariomycetes	o__Hypocreales	f__Stachybotryaceae	g__Alfaria	s__Alfaria_terrestris	OTU707	16	18	0	1	0	2	0	0	0	0	0	0	0	12	30	79
d__Eukaryota	k__Fungi	p__Basidiomycota	c__Exobasidiomycetes	o__Entylomatales	f__Entylomatales_fam_Incertae_sedis	g__Tilletiopsis	s__Tilletiopsis_washingtonensis	OTU374	3	0	0	0	0	1	3	5	13	6	0	0	0	0	7	38
d__Eukaryota	k__Fungi	p__Ascomycota	c__Sordariomycetes	o__Glomerellales	f__Plectosphaerellaceae	g__Plectosphaerella	s__unclassified_g__Plectosphaerella	OTU219	0	0	0	0	7	0	0	0	0	0	0	0	0	0	0	7
d__Eukaryota	k__Fungi	p__Ascomycota	c__unclassified_p__Ascomycota	o__unclassified_p__Ascomycota	f__unclassified_p__Ascomycota	g__unclassified_p__Ascomycota	s__unclassified_p__Ascomycota	OTU17	4	0	0	0	0	0	0	0	0	0	0	0	0	0	0	4
d__Eukaryota	k__Fungi	p__Ascomycota	c__Eurotiomycetes	o__Eurotiales	f__Trichocomaceae	g__Talaromyces	s__Talaromyces_diversus	OTU327	0	0	0	0	0	0	14	0	6	0	0	0	0	0	0	20
d__Eukaryota	k__Fungi	p__unclassified_k__Fungi	c__unclassified_k__Fungi	o__unclassified_k__Fungi	f__unclassified_k__Fungi	g__unclassified_k__Fungi	s__unclassified_k__Fungi	OTU672	0	0	0	0	0	0	0	0	21	0	0	0	0	0	19	40
d__Eukaryota	k__Fungi	p__Ascomycota	c__Sordariomycetes	o__Hypocreales	f__Hypocreales_fam_Incertae_sedis	g__Emericellopsis	s__Emericellopsis_terricola	OTU72	0	4	0	0	0	0	0	0	0	0	0	0	0	0	0	4
d__Eukaryota	k__Fungi	p__Basidiomycota	c__Tremellomycetes	o__Tremellales	f__Bulleribasidiaceae	g__Hannaella	s__Hannaella_sp	OTU475	4646	3113	1075	291	1236	2817	1006	1386	1953	502	601	590	0	1100	3665	23981
d__Eukaryota	k__Fungi	p__Ascomycota	c__unclassified_p__Ascomycota	o__unclassified_p__Ascomycota	f__unclassified_p__Ascomycota	g__unclassified_p__Ascomycota	s__unclassified_p__Ascomycota	OTU105	2	0	3	0	0	0	0	0	0	0	0	0	0	0	0	5
d__Eukaryota	k__Fungi	p__Ascomycota	c__Sordariomycetes	o__unclassified_c__Sordariomycetes	f__unclassified_c__Sordariomycetes	g__unclassified_c__Sordariomycetes	s__unclassified_c__Sordariomycetes	OTU200	0	0	0	2	0	0	0	0	0	0	0	0	0	0	0	2
d__Eukaryota	k__Fungi	p__Ascomycota	c__Sordariomycetes	o__Sordariales	f__Chaetomiaceae	g__Mycothermus	s__Mycothermus_sp	OTU501	0	0	0	0	0	0	0	0	0	3626	26550	0	0	0	0	30176
d__Eukaryota	k__Fungi	p__Ascomycota	c__Saccharomycetes	o__Saccharomycetales	f__Metschnikowiaceae	g__Clavispora	s__Clavispora_lusitaniae	OTU302	0	0	0	0	0	4	0	0	0	0	0	0	0	0	0	4
d__Eukaryota	k__Fungi	p__Basidiomycota	c__Tremellomycetes	o__Tremellales	f__Bulleribasidiaceae	g__Hannaella	s__Hannaella_zeae	OTU383	0	0	0	18	99	136	49	207	104	0	0	0	0	0	5	618
d__Eukaryota	k__Fungi	p__Ascomycota	c__Sordariomycetes	o__Hypocreales	f__Hypocreales_fam_Incertae_sedis	g__Acremonium	s__Acremonium_vitellinum	OTU173	1	0	0	11	0	0	0	0	0	0	0	0	0	0	0	12
d__Eukaryota	k__Fungi	p__Basidiomycota	c__Tremellomycetes	o__Tremellales	f__Tremellaceae	g__Cryptococcus_f__Tremellaceae	s__Cryptococcus_aureus	OTU221	180	82	106	72	215	286	364	15	44	0	0	0	0	0	1324	2688
d__Eukaryota	k__Fungi	p__Ascomycota	c__Saccharomycetes	o__Saccharomycetales	f__Saccharomycetaceae	g__Kazachstania	s__Kazachstania_humilis	OTU32	0	5	0	0	0	0	0	0	0	0	0	0	0	0	0	5
d__Eukaryota	k__Fungi	p__Ascomycota	c__Dothideomycetes	o__Pleosporales	f__Periconiaceae	g__Periconia	s__Periconia_sp	OTU263	0	0	0	0	0	4	0	0	0	0	0	0	0	0	0	4
d__Eukaryota	k__Fungi	p__Basidiomycota	c__Tremellomycetes	o__Tremellales	f__unclassified_o__Tremellales	g__unclassified_o__Tremellales	s__unclassified_o__Tremellales	OTU469	8	0	0	3	7	0	15	12	37	251	0	0	0	0	0	333
d__Eukaryota	k__Fungi	p__Basidiomycota	c__Agaricomycetes	o__Russulales	f__Lachnocladiaceae	g__Asterostroma	s__Asterostroma_muscicola	OTU504	0	0	0	0	0	0	0	2	0	0	7	0	0	0	0	9
d__Eukaryota	k__Fungi	p__Ascomycota	c__Sordariomycetes	o__unclassified_c__Sordariomycetes	f__unclassified_c__Sordariomycetes	g__unclassified_c__Sordariomycetes	s__unclassified_c__Sordariomycetes	OTU55	0	22	0	0	0	0	0	0	0	0	0	0	0	0	0	22
d__Eukaryota	k__Fungi	p__Ascomycota	c__Dothideomycetes	o__Pleosporales	f__unclassified_o__Pleosporales	g__unclassified_o__Pleosporales	s__unclassified_o__Pleosporales	OTU666	0	0	0	0	0	0	0	0	0	0	0	0	0	0	29	29
d__Eukaryota	k__Fungi	p__Ascomycota	c__Dothideomycetes	o__Capnodiales	f__Cladosporiaceae	g__Cladosporium	s__unclassified_g__Cladosporium	OTU311	0	0	0	0	0	0	9	0	0	0	0	0	0	0	0	9
d__Eukaryota	k__Fungi	p__unclassified_k__Fungi	c__unclassified_k__Fungi	o__unclassified_k__Fungi	f__unclassified_k__Fungi	g__unclassified_k__Fungi	s__unclassified_k__Fungi	OTU39	0	13	2	0	0	0	0	0	0	0	0	0	0	13	0	28
d__Eukaryota	k__Fungi	p__Basidiomycota	c__Tremellomycetes	o__Tremellales	f__Rhynchogastremataceae	g__Papiliotrema	s__Papiliotrema_flavescens	OTU464	184	567	292	118	620	461	39	272	410	428	0	0	0	206	646	4243
d__Eukaryota	k__Fungi	p__Ascomycota	c__Sordariomycetes	o__Hypocreales	f__Nectriaceae	g__unclassified_f__Nectriaceae	s__unclassified_f__Nectriaceae	OTU239	0	0	0	0	90	0	0	0	0	0	0	0	0	0	0	90
d__Eukaryota	k__Fungi	p__Ascomycota	c__Dothideomycetes	o__Capnodiales	f__unclassified_o__Capnodiales	g__unclassified_o__Capnodiales	s__unclassified_o__Capnodiales	OTU650	9	0	0	6	0	9	0	0	23	0	0	0	0	33	48	128
d__Eukaryota	k__Fungi	p__Ascomycota	c__Dothideomycetes	o__Capnodiales	f__Teratosphaeriaceae	g__unclassified_f__Teratosphaeriaceae	s__unclassified_f__Teratosphaeriaceae	OTU630	0	0	0	0	0	0	0	0	0	0	0	0	0	10	0	10
d__Eukaryota	k__Fungi	p__Ascomycota	c__Dothideomycetes	o__Capnodiales	f__Cladosporiaceae	g__Cladosporium	s__Cladosporium_halotolerans	OTU525	1	8	4	1	16	6	3	0	21	23	0	76	809	9	2	979
d__Eukaryota	k__Fungi	p__unclassified_k__Fungi	c__unclassified_k__Fungi	o__unclassified_k__Fungi	f__unclassified_k__Fungi	g__unclassified_k__Fungi	s__unclassified_k__Fungi	OTU457	0	0	0	0	0	0	0	1	0	3	0	0	0	0	0	4
d__Eukaryota	k__Fungi	p__Ascomycota	c__Dothideomycetes	o__Pleosporales	f__Phaeosphaeriaceae	g__Phaeosphaeriopsis	s__Phaeosphaeriopsis_sp	OTU613	5	0	2	30	0	0	3	4	2	220	0	0	0	140	0	406
d__Eukaryota	k__Fungi	p__Basidiomycota	c__Tremellomycetes	o__Tremellales	f__unclassified_o__Tremellales	g__unclassified_o__Tremellales	s__unclassified_o__Tremellales	OTU528	0	7	0	0	0	0	30	0	58	0	0	0	0	115	71	281
d__Eukaryota	k__Fungi	p__unclassified_k__Fungi	c__unclassified_k__Fungi	o__unclassified_k__Fungi	f__unclassified_k__Fungi	g__unclassified_k__Fungi	s__unclassified_k__Fungi	OTU29	0	11	9	0	0	0	0	0	0	0	0	0	0	0	0	20
d__Eukaryota	k__Fungi	p__Ascomycota	c__Sordariomycetes	o__Hypocreales	f__Hypocreaceae	g__Trichoderma	s__unclassified_g__Trichoderma	OTU566	0	0	0	0	0	0	0	0	0	0	0	0	0	13	0	13
d__Eukaryota	k__Fungi	p__unclassified_k__Fungi	c__unclassified_k__Fungi	o__unclassified_k__Fungi	f__unclassified_k__Fungi	g__unclassified_k__Fungi	s__unclassified_k__Fungi	OTU356	0	0	0	0	0	0	0	3	0	0	0	0	0	0	0	3
d__Eukaryota	k__Fungi	p__Basidiomycota	c__Tremellomycetes	o__Tremellales	f__Bulleribasidiaceae	g__Hannaella	s__unclassified_g__Hannaella	OTU169	6	17	32	31	0	71	52	11	0	0	0	0	0	511	84	815
d__Eukaryota	k__Fungi	p__Ascomycota	c__Sordariomycetes	o__Hypocreales	f__Nectriaceae	g__Gibberella	s__Gibberella_intricans	OTU369	290	197	15	428	13612	2828	1127	14954	8454	5681	458	947	0	176	2750	51917
d__Eukaryota	k__Fungi	p__Basidiomycota	c__Agaricostilbomycetes	o__Agaricostilbales	f__Chionosphaeraceae	g__Kurtzmanomyces	s__unclassified_g__Kurtzmanomyces	OTU608	2	0	0	0	14	0	0	0	0	0	0	0	0	108	0	124
d__Eukaryota	k__Fungi	p__Basidiomycota	c__Tremellomycetes	o__Tremellales	f__Rhynchogastremataceae	g__Papiliotrema	s__Papiliotrema_pseudoalba	OTU675	1	0	0	0	0	0	0	0	0	0	0	0	0	0	18	19
d__Eukaryota	k__Fungi	p__Ascomycota	c__Dothideomycetes	o__Capnodiales	f__Mycosphaerellaceae	g__Verrucisporota	s__Verrucisporota_sp	OTU249	0	0	0	0	7	0	0	0	0	0	0	0	0	0	0	7
d__Eukaryota	k__Fungi	p__Ascomycota	c__unclassified_p__Ascomycota	o__unclassified_p__Ascomycota	f__unclassified_p__Ascomycota	g__unclassified_p__Ascomycota	s__unclassified_p__Ascomycota	OTU663	4	0	0	0	0	0	0	0	0	0	0	0	0	0	6	10
d__Eukaryota	k__Fungi	p__Basidiomycota	c__Tremellomycetes	o__Cystofilobasidiales	f__Cystofilobasidiaceae	g__Cystofilobasidium	s__Cystofilobasidium_macerans	OTU91	0	0	2	0	0	0	0	0	0	0	0	0	0	0	0	2
d__Eukaryota	k__Fungi	p__Ascomycota	c__Dothideomycetes	o__Pleosporales	f__Arthopyreniaceae	g__unclassified_f__Arthopyreniaceae	s__Arthopyreniaceae_sp	OTU163	0	0	0	10	0	0	0	0	0	0	0	0	0	0	0	10
d__Eukaryota	k__Fungi	p__Ascomycota	c__unclassified_p__Ascomycota	o__unclassified_p__Ascomycota	f__unclassified_p__Ascomycota	g__unclassified_p__Ascomycota	s__unclassified_p__Ascomycota	OTU79	3	0	0	0	2	17	0	0	0	0	0	0	0	0	0	22
d__Eukaryota	k__Fungi	p__Ascomycota	c__Sordariomycetes	o__Glomerellales	f__Plectosphaerellaceae	g__Plectosphaerella	s__unclassified_g__Plectosphaerella	OTU83	11231	230	162	136	5714	168	164	4014	360	4163	0	0	0	634	2283	29259
d__Eukaryota	k__Fungi	p__Ascomycota	c__Sordariomycetes	o__Microascales	f__Microascaceae	g__unclassified_f__Microascaceae	s__unclassified_f__Microascaceae	OTU465	0	14	0	0	0	0	0	0	0	2669	1	0	0	0	0	2684
d__Eukaryota	k__Fungi	p__Ascomycota	c__Sordariomycetes	o__unclassified_c__Sordariomycetes	f__unclassified_c__Sordariomycetes	g__unclassified_c__Sordariomycetes	s__unclassified_c__Sordariomycetes	OTU179	0	0	0	9	0	0	0	0	0	0	0	0	0	0	0	9
d__Eukaryota	k__Fungi	p__Ascomycota	c__Sordariomycetes	o__Microascales	f__Microascaceae	g__unclassified_f__Microascaceae	s__unclassified_f__Microascaceae	OTU455	0	0	0	0	0	0	0	0	0	1099	1	0	0	0	0	1100
d__Eukaryota	k__Fungi	p__Basidiomycota	c__Tremellomycetes	o__Tremellales	f__Bulleribasidiaceae	g__Hannaella	s__Hannaella_oryzae	OTU51	271	104	2	0	0	0	1	0	0	0	0	0	0	0	0	378
d__Eukaryota	k__Fungi	p__Ascomycota	c__Eurotiomycetes	o__Chaetothyriales	f__Trichomeriaceae	g__unclassified_f__Trichomeriaceae	s__Trichomeriaceae_sp	OTU351	0	0	0	0	0	4	3	2	0	0	0	0	0	0	6	15
d__Eukaryota	k__Fungi	p__Ascomycota	c__Dothideomycetes	o__Pleosporales	f__Pleosporaceae	g__Comoclathris	s__Comoclathris_sedi	OTU345	0	0	0	0	0	0	96	0	0	0	0	0	0	0	0	96
d__Eukaryota	k__Fungi	p__Ascomycota	c__Dothideomycetes	o__Capnodiales	f__Mycosphaerellaceae	g__Ramularia	s__unclassified_g__Ramularia	OTU593	34	13	0	7	7	21	150	78	108	8	0	0	0	337	187	950
d__Eukaryota	k__Fungi	p__Ascomycota	c__Dothideomycetes	o__Capnodiales	f__Dissoconiaceae	g__Ramichloridium	s__Ramichloridium_punctatum	OTU65	62	258	0	617	0	45	9	20	24	74	0	0	0	60	0	1169
d__Eukaryota	k__Fungi	p__Ascomycota	c__Dothideomycetes	o__Pleosporales	f__Phaeosphaeriaceae	g__Phaeosphaeria	s__Phaeosphaeria_fuckelii	OTU284	2	0	0	0	0	8	0	0	0	0	0	0	0	0	0	10
d__Eukaryota	k__Fungi	p__Ascomycota	c__Dothideomycetes	o__Pleosporales	f__Sporormiaceae	g__Preussia	s__Preussia_africana	OTU521	0	0	0	0	0	0	0	0	0	0	0	0	232	0	0	232
d__Eukaryota	k__Fungi	p__Ascomycota	c__Eurotiomycetes	o__Chaetothyriales	f__Chaetothyriaceae	g__unclassified_f__Chaetothyriaceae	s__unclassified_f__Chaetothyriaceae	OTU427	0	4	0	0	0	0	0	0	21	0	0	0	0	0	0	25
d__Eukaryota	k__Fungi	p__Ascomycota	c__Sordariomycetes	o__Hypocreales	f__unclassified_o__Hypocreales	g__unclassified_o__Hypocreales	s__unclassified_o__Hypocreales	OTU10	16	0	5	0	0	0	0	0	0	0	0	0	0	0	0	21
d__Eukaryota	k__Fungi	p__Ascomycota	c__Sordariomycetes	o__Xylariales	f__Xylariaceae	g__Xylaria	s__Xylaria_striata	OTU731	8	0	0	0	0	0	0	0	0	0	0	0	0	0	2	10
d__Eukaryota	k__Fungi	p__Ascomycota	c__Dothideomycetes	o__Capnodiales	f__Cladosporiaceae	g__Cladosporium	s__unclassified_g__Cladosporium	OTU725	3	0	0	0	7	0	35	32	8	0	0	0	0	2	35	122
d__Eukaryota	k__Fungi	p__Ascomycota	c__Eurotiomycetes	o__Chaetothyriales	f__Chaetothyriales_fam_Incertae_sedis	g__Strelitziana	s__Strelitziana_africana	OTU324	1	1	2	0	8	9	166	19	2	0	0	0	0	0	62	270
d__Eukaryota	k__Fungi	p__Basidiomycota	c__Agaricomycetes	o__Cantharellales	f__Ceratobasidiaceae	g__Rhizoctonia	s__Rhizoctonia_fusispora	OTU192	0	0	0	4	0	0	0	0	0	0	0	0	0	0	0	4
d__Eukaryota	k__Fungi	p__Ascomycota	c__Eurotiomycetes	o__Onygenales	f__Gymnoascaceae	g__Gymnascella	s__Gymnascella_aurantiaca	OTU524	0	0	0	0	0	0	0	0	0	0	0	0	92	0	0	92
d__Eukaryota	k__Fungi	p__Olpidiomycota	c__Olpidiomycetes	o__Olpidiales	f__Olpidiaceae	g__Olpidium	s__Olpidium_brassicae	OTU150	4	0	0	0	0	0	0	0	0	0	0	0	0	0	0	4
d__Eukaryota	k__Fungi	p__Ascomycota	c__Dothideomycetes	o__Capnodiales	f__unclassified_o__Capnodiales	g__unclassified_o__Capnodiales	s__unclassified_o__Capnodiales	OTU552	0	0	0	0	0	0	0	0	0	0	0	0	0	21	0	21
d__Eukaryota	k__Fungi	p__Ascomycota	c__Leotiomycetes	o__Helotiales	f__Helotiaceae	g__Articulospora	s__Articulospora_sp	OTU738	0	0	0	0	0	0	0	0	0	0	0	0	0	0	193	193
d__Eukaryota	k__Fungi	p__Ascomycota	c__Dothideomycetes	o__Capnodiales	f__Teratosphaeriaceae	g__Devriesia	s__Devriesia_strelitziicola	OTU140	4	0	0	0	0	0	0	0	0	0	0	0	0	0	0	4
d__Eukaryota	k__Fungi	p__Ascomycota	c__Sordariomycetes	o__Glomerellales	f__Glomerellaceae	g__Colletotrichum	s__Colletotrichum_pisi	OTU242	0	0	0	0	7	0	0	0	0	0	0	0	0	0	0	7
d__Eukaryota	k__Fungi	p__Ascomycota	c__Archaeorhizomycetes	o__Archaeorhizomycetales	f__Archaeorhizomycetaceae	g__Archaeorhizomyces	s__Archaeorhizomyces_sp	OTU54	0	7	0	0	0	0	0	0	0	0	0	0	0	0	0	7
d__Eukaryota	k__Fungi	p__Basidiomycota	c__Agaricomycetes	o__Agaricales	f__Marasmiaceae	g__Marasmius	s__Marasmius_hypophaeus	OTU187	0	0	0	4	0	0	0	0	0	0	0	0	0	0	0	4
d__Eukaryota	k__Fungi	p__Basidiomycota	c__Agaricomycetes	o__Russulales	f__unclassified_o__Russulales	g__unclassified_o__Russulales	s__Russulales_sp	OTU662	8	0	0	0	4	0	21	0	0	0	0	0	0	7	124	164
d__Eukaryota	k__Fungi	p__Ascomycota	c__unclassified_p__Ascomycota	o__unclassified_p__Ascomycota	f__unclassified_p__Ascomycota	g__unclassified_p__Ascomycota	s__unclassified_p__Ascomycota	OTU380	0	0	0	0	0	0	0	22	0	0	0	0	0	0	0	22
d__Eukaryota	k__Fungi	p__Ascomycota	c__Dothideomycetes	o__Pleosporales	f__Didymellaceae	g__Epicoccum	s__Epicoccum_sorghinum	OTU503	27	53	0	2	38	261	333	276	246	0	536	0	0	105	216	2093
d__Eukaryota	k__Fungi	p__Basidiomycota	c__Tremellomycetes	o__Tremellales	f__Tremellaceae	g__Cryptococcus_f__Tremellaceae	s__Cryptococcus_rajasthanensis	OTU115	2428	1054	3082	131	466	1222	0	50	179	21	0	0	0	930	335	9898
d__Eukaryota	k__Fungi	p__Ascomycota	c__Sordariomycetes	o__Hypocreales	f__Nectriaceae	g__Fusarium	s__unclassified_g__Fusarium	OTU186	20	9	2	41	220	174	8	69	42	4	0	2	0	0	9	600
d__Eukaryota	k__Fungi	p__Ascomycota	c__unclassified_p__Ascomycota	o__unclassified_p__Ascomycota	f__unclassified_p__Ascomycota	g__unclassified_p__Ascomycota	s__unclassified_p__Ascomycota	OTU645	0	0	0	0	0	0	0	0	0	0	0	0	0	0	8	8
d__Eukaryota	k__Fungi	p__Ascomycota	c__Eurotiomycetes	o__Onygenales	f__Onygenales_fam_Incertae_sedis	g__Zeloasperisporium	s__Zeloasperisporium_hyphopodioides	OTU541	1	0	0	0	0	0	0	1	1	0	0	0	0	14	1	18
d__Eukaryota	k__Fungi	p__Ascomycota	c__unclassified_p__Ascomycota	o__unclassified_p__Ascomycota	f__unclassified_p__Ascomycota	g__unclassified_p__Ascomycota	s__unclassified_p__Ascomycota	OTU159	0	0	0	5	0	0	0	0	0	0	0	0	0	0	0	5
d__Eukaryota	k__Fungi	p__Ascomycota	c__Dothideomycetes	o__Capnodiales	f__Teratosphaeriaceae	g__Devriesia	s__Devriesia_strelitziicola	OTU702	0	0	0	0	0	0	0	0	0	0	0	0	0	0	10	10
d__Eukaryota	k__Fungi	p__Ascomycota	c__Dothideomycetes	o__Capnodiales	f__Cladosporiaceae	g__Cladosporium	s__Cladosporium_sphaerospermum	OTU316	1	0	0	0	0	0	22	0	0	0	0	0	0	0	0	23
d__Eukaryota	k__Fungi	p__Ascomycota	c__Sordariomycetes	o__Xylariales	f__Microdochiaceae	g__Microdochium	s__Microdochium_albescens	OTU709	0	0	0	0	0	0	0	0	0	0	0	0	0	0	6	6
d__Eukaryota	k__Fungi	p__Basidiomycota	c__Tremellomycetes	o__Tremellales	f__unclassified_o__Tremellales	g__unclassified_o__Tremellales	s__unclassified_o__Tremellales	OTU107	0	1	1	0	0	0	0	0	0	0	0	0	0	0	0	2
d__Eukaryota	k__Fungi	p__Ascomycota	c__Dothideomycetes	o__Capnodiales	f__Cladosporiaceae	g__Cladosporium	s__Cladosporium_aciculare	OTU215	0	0	0	0	3	0	0	0	0	0	0	0	0	3	0	6
d__Eukaryota	k__Fungi	p__Ascomycota	c__Sordariomycetes	o__unclassified_c__Sordariomycetes	f__unclassified_c__Sordariomycetes	g__unclassified_c__Sordariomycetes	s__unclassified_c__Sordariomycetes	OTU34	0	19	0	0	0	0	0	0	0	0	0	0	0	0	0	19
d__Eukaryota	k__Fungi	p__Ascomycota	c__Sordariomycetes	o__unclassified_c__Sordariomycetes	f__unclassified_c__Sordariomycetes	g__unclassified_c__Sordariomycetes	s__unclassified_c__Sordariomycetes	OTU181	1	0	0	2	0	0	0	0	0	0	0	0	0	0	0	3
d__Eukaryota	k__Fungi	p__Basidiomycota	c__Cystobasidiomycetes	o__unclassified_c__Cystobasidiomycetes	f__unclassified_c__Cystobasidiomycetes	g__unclassified_c__Cystobasidiomycetes	s__Cystobasidiomycetes_sp	OTU440	2	0	0	0	0	0	0	47	0	131	0	0	0	0	5	185
d__Eukaryota	k__Fungi	p__Basidiomycota	c__Microbotryomycetes	o__Sporidiobolales	f__Sporidiobolaceae	g__Rhodotorula	s__Rhodotorula_babjevae	OTU420	2	0	0	0	0	0	0	0	26	0	0	0	0	0	0	28
d__Eukaryota	k__Fungi	p__Ascomycota	c__Sordariomycetes	o__Hypocreales	f__Nectriaceae	g__Dactylonectria	s__unclassified_g__Dactylonectria	OTU238	0	0	0	0	19	0	0	0	0	0	0	0	0	0	0	19
d__Eukaryota	k__Fungi	p__Ascomycota	c__Dothideomycetes	o__Pleosporales	f__Periconiaceae	g__Periconia	s__Periconia_macrospinosa	OTU660	0	0	0	0	0	0	0	0	0	0	0	0	0	0	6	6
d__Eukaryota	k__Fungi	p__unclassified_k__Fungi	c__unclassified_k__Fungi	o__unclassified_k__Fungi	f__unclassified_k__Fungi	g__unclassified_k__Fungi	s__unclassified_k__Fungi	OTU512	0	0	0	0	0	0	0	0	0	0	0	1691	0	0	0	1691
d__Eukaryota	k__Fungi	p__Ascomycota	c__Dothideomycetes	o__Capnodiales	f__Dissoconiaceae	g__Ramichloridium	s__unclassified_g__Ramichloridium	OTU381	3	0	0	68	12	375	1	1516	6	186	0	0	0	0	40	2207
d__Eukaryota	k__Fungi	p__Ascomycota	c__Eurotiomycetes	o__Chaetothyriales	f__Chaetothyriaceae	g__Camptophora	s__Camptophora_sp	OTU632	0	0	0	0	0	0	0	0	0	0	0	0	0	0	14	14
d__Eukaryota	k__Fungi	p__Ascomycota	c__Dothideomycetes	o__Pleosporales	f__Periconiaceae	g__Periconia	s__unclassified_g__Periconia	OTU418	0	0	0	0	0	0	0	0	34	0	0	0	0	0	0	34
d__Eukaryota	k__Fungi	p__Ascomycota	c__Sordariomycetes	o__Xylariales	f__Xylariales_fam_Incertae_sedis	g__Hansfordia	s__Hansfordia_pulvinata	OTU168	0	0	0	27	0	1	0	0	0	0	0	0	0	0	0	28
d__Eukaryota	k__Fungi	p__Ascomycota	c__Sordariomycetes	o__Hypocreales	f__Nectriaceae	g__unclassified_f__Nectriaceae	s__unclassified_f__Nectriaceae	OTU228	0	0	0	0	8	0	0	0	0	0	0	0	0	0	0	8
d__Eukaryota	k__Fungi	p__Ascomycota	c__Dothideomycetes	o__Pleosporales	f__Biatriosporaceae	g__Biatriospora	s__Biatriospora_sp	OTU208	3	0	0	7	0	0	0	0	0	0	0	0	0	0	0	10
d__Eukaryota	k__Fungi	p__Basidiomycota	c__unclassified_p__Basidiomycota	o__unclassified_p__Basidiomycota	f__unclassified_p__Basidiomycota	g__unclassified_p__Basidiomycota	s__unclassified_p__Basidiomycota	OTU113	0	0	5	0	0	0	0	0	0	0	0	0	0	0	0	5
d__Eukaryota	k__Fungi	p__unclassified_k__Fungi	c__unclassified_k__Fungi	o__unclassified_k__Fungi	f__unclassified_k__Fungi	g__unclassified_k__Fungi	s__unclassified_k__Fungi	OTU5	6	0	0	0	0	0	0	0	0	0	0	0	0	0	0	6
d__Eukaryota	k__Fungi	p__Ascomycota	c__Sordariomycetes	o__Hypocreales	f__Nectriaceae	g__Haematonectria	s__Haematonectria_sp	OTU172	0	0	0	8	0	0	0	0	0	0	0	0	0	0	0	8
d__Eukaryota	k__Fungi	p__Ascomycota	c__Dothideomycetes	o__Pleosporales	f__Lentitheciaceae	g__Keissleriella	s__Keissleriella_yonaguniensis	OTU425	0	0	0	0	0	0	0	0	10	0	0	0	0	3	0	13
d__Eukaryota	k__Fungi	p__Ascomycota	c__Dothideomycetes	o__Pleosporales	f__Didymosphaeriaceae	g__Pseudopithomyces	s__Pseudopithomyces_maydicus	OTU287	0	0	0	3	6	10	0	0	0	0	0	0	0	0	2	21
d__Eukaryota	k__Fungi	p__Basidiomycota	c__Cystobasidiomycetes	o__Cystobasidiomycetes_ord_Incertae_sedis	f__Symmetrosporaceae	g__Symmetrospora	s__unclassified_g__Symmetrospora	OTU648	0	0	0	0	0	0	0	0	0	0	0	0	0	0	30	30
d__Eukaryota	k__Fungi	p__Basidiomycota	c__Microbotryomycetes	o__Sporidiobolales	f__Sporidiobolaceae	g__Rhodosporidiobolus	s__Rhodosporidiobolus_ruineniae	OTU248	0	17	3	0	16	49	0	0	0	0	0	0	0	0	0	85
d__Eukaryota	k__Fungi	p__Basidiomycota	c__Pucciniomycetes	o__Septobasidiales	f__Septobasidiaceae	g__unclassified_f__Septobasidiaceae	s__Septobasidiaceae_sp	OTU604	0	0	8	0	0	0	0	0	0	0	0	0	0	78	0	86
d__Eukaryota	k__Fungi	p__Basidiomycota	c__Tremellomycetes	o__Tremellales	f__Bulleribasidiaceae	g__Hannaella	s__Hannaella_oryzae	OTU36	5122	5147	205	0	6	0	0	0	0	0	0	0	0	0	0	10480
d__Eukaryota	k__Fungi	p__Basidiomycota	c__Agaricomycetes	o__Trechisporales	f__Hydnodontaceae	g__Trechispora	s__unclassified_g__Trechispora	OTU305	0	0	0	0	0	0	25	0	0	0	0	0	0	0	0	25
d__Eukaryota	k__Fungi	p__Ascomycota	c__Sordariomycetes	o__Xylariales	f__Microdochiaceae	g__Microdochium	s__unclassified_g__Microdochium	OTU96	0	0	8	0	0	0	0	0	0	0	0	0	0	0	0	8
d__Eukaryota	k__Fungi	p__Basidiomycota	c__unclassified_p__Basidiomycota	o__unclassified_p__Basidiomycota	f__unclassified_p__Basidiomycota	g__unclassified_p__Basidiomycota	s__unclassified_p__Basidiomycota	OTU43	0	16	0	0	0	0	0	0	0	0	0	0	0	0	0	16
d__Eukaryota	k__Fungi	p__Basidiomycota	c__Tremellomycetes	o__Tremellales	f__Bulleribasidiaceae	g__Vishniacozyma	s__Vishniacozyma_dimennae	OTU100	0	0	4	0	0	0	0	0	0	0	0	0	0	0	0	4
d__Eukaryota	k__Fungi	p__Basidiomycota	c__Tremellomycetes	o__Tremellales	f__Bulleribasidiaceae	g__Vishniacozyma	s__unclassified_g__Vishniacozyma	OTU641	0	5	77	7	1065	90	290	961	1152	655	0	0	0	51	538	4891
d__Eukaryota	k__Fungi	p__Ascomycota	c__unclassified_p__Ascomycota	o__unclassified_p__Ascomycota	f__unclassified_p__Ascomycota	g__unclassified_p__Ascomycota	s__unclassified_p__Ascomycota	OTU491	2	0	0	16	5	12	0	26	0	84	0	0	0	0	0	145
d__Eukaryota	k__Fungi	p__Ascomycota	c__Sordariomycetes	o__Hypocreales	f__Clavicipitaceae	g__Metarhizium	s__Metarhizium_anisopliae	OTU673	0	0	0	0	0	0	0	0	0	0	0	0	0	0	8	8
d__Eukaryota	k__Fungi	p__Ascomycota	c__Sordariomycetes	o__unclassified_c__Sordariomycetes	f__unclassified_c__Sordariomycetes	g__unclassified_c__Sordariomycetes	s__unclassified_c__Sordariomycetes	OTU637	0	0	0	0	0	0	0	0	0	0	0	0	0	0	9	9
d__Eukaryota	k__Fungi	p__Ascomycota	c__Dothideomycetes	o__Capnodiales	f__unclassified_o__Capnodiales	g__unclassified_o__Capnodiales	s__unclassified_o__Capnodiales	OTU591	0	0	0	0	0	0	0	0	0	0	0	0	0	105	2	107
d__Eukaryota	k__Fungi	p__Basidiomycota	c__Agaricomycetes	o__Polyporales	f__Ganodermataceae	g__Loweporus	s__Loweporus_sp	OTU135	2	0	1	0	0	0	0	0	0	0	0	0	0	0	0	3
d__Eukaryota	k__Fungi	p__Ascomycota	c__Dothideomycetes	o__Capnodiales	f__Mycosphaerellaceae	g__unclassified_f__Mycosphaerellaceae	s__unclassified_f__Mycosphaerellaceae	OTU576	0	0	0	0	0	0	2	1	2	0	0	0	0	3	0	8
d__Eukaryota	k__Fungi	p__Rozellomycota	c__unclassified_p__Rozellomycota	o__unclassified_p__Rozellomycota	f__unclassified_p__Rozellomycota	g__unclassified_p__Rozellomycota	s__Rozellomycota_sp	OTU485	0	0	0	0	0	0	0	0	0	18	0	0	0	0	0	18
d__Eukaryota	k__Fungi	p__Basidiomycota	c__Agaricomycetes	o__Polyporales	f__Coriolaceae	g__Trametes	s__Trametes_hirsuta	OTU358	0	0	0	6	0	0	0	31	0	0	0	0	0	0	0	37
d__Eukaryota	k__Fungi	p__Ascomycota	c__unclassified_p__Ascomycota	o__unclassified_p__Ascomycota	f__unclassified_p__Ascomycota	g__unclassified_p__Ascomycota	s__unclassified_p__Ascomycota	OTU723	0	0	0	0	0	0	0	0	0	0	0	0	0	0	18	18
d__Eukaryota	k__Fungi	p__Ascomycota	c__Eurotiomycetes	o__Chaetothyriales	f__Chaetothyriales_fam_Incertae_sedis	g__Strelitziana	s__Strelitziana_africana	OTU742	0	0	0	0	0	0	0	0	0	0	0	0	0	0	5	5
d__Eukaryota	k__Fungi	p__Ascomycota	c__Sordariomycetes	o__unclassified_c__Sordariomycetes	f__unclassified_c__Sordariomycetes	g__unclassified_c__Sordariomycetes	s__unclassified_c__Sordariomycetes	OTU220	0	0	0	0	5	0	0	0	0	0	0	0	0	0	0	5
d__Eukaryota	k__Fungi	p__Ascomycota	c__Dothideomycetes	o__Pleosporales	f__unclassified_o__Pleosporales	g__unclassified_o__Pleosporales	s__unclassified_o__Pleosporales	OTU339	0	1	0	8	4	10	11	0	14	0	0	0	0	33	10	91
d__Eukaryota	k__Fungi	p__Ascomycota	c__Eurotiomycetes	o__Chaetothyriales	f__Herpotrichiellaceae	g__unclassified_f__Herpotrichiellaceae	s__unclassified_f__Herpotrichiellaceae	OTU286	0	0	0	0	0	8	0	0	0	0	0	0	0	0	0	8
d__Eukaryota	k__Fungi	p__Ascomycota	c__Saccharomycetes	o__Saccharomycetales	f__Metschnikowiaceae	g__unclassified_f__Metschnikowiaceae	s__unclassified_f__Metschnikowiaceae	OTU211	0	0	0	0	7	0	0	0	0	0	0	0	0	0	0	7
d__Eukaryota	k__Fungi	p__Ascomycota	c__Sordariomycetes	o__Hypocreales	f__Hypocreales_fam_Incertae_sedis	g__Sarocladium	s__unclassified_g__Sarocladium	OTU25	13	5	1	4	2	0	9	0	0	0	0	0	0	0	0	34
d__Eukaryota	k__Fungi	p__Ascomycota	c__Sordariomycetes	o__Glomerellales	f__Plectosphaerellaceae	g__Lectera	s__Lectera_sp	OTU428	3	0	0	0	0	0	0	0	43	0	0	0	0	0	33	79
d__Eukaryota	k__Fungi	p__Ascomycota	c__Dothideomycetes	o__Pleosporales	f__Phaeosphaeriaceae	g__Ophiosphaerella	s__Ophiosphaerella_agrostidis	OTU412	1	7	0	26	0	11	0	0	74	0	0	0	0	13	10	142
d__Eukaryota	k__Fungi	p__Ascomycota	c__Sordariomycetes	o__Hypocreales	f__Nectriaceae	g__Fusicolla	s__Fusicolla_acetilerea	OTU486	3	2	0	16	30	8	0	0	22	35	0	0	0	0	0	116
d__Eukaryota	k__Fungi	p__Ascomycota	c__Sordariomycetes	o__Sordariales	f__Chaetomiaceae	g__Chaetomium	s__unclassified_g__Chaetomium	OTU453	3	6	0	0	0	0	0	0	0	4027	0	0	0	0	0	4036
d__Eukaryota	k__Fungi	p__Ascomycota	c__Dothideomycetes	o__Capnodiales	f__Mycosphaerellaceae	g__Cercospora	s__unclassified_g__Cercospora	OTU254	12	1	1	0	2	3	0	0	1	0	0	0	0	4	1	25
d__Eukaryota	k__Fungi	p__Ascomycota	c__Dothideomycetes	o__Pleosporales	f__Periconiaceae	g__Periconia	s__unclassified_g__Periconia	OTU174	0	0	0	6	0	0	0	0	0	0	0	0	0	0	0	6
d__Eukaryota	k__Fungi	p__Ascomycota	c__Sordariomycetes	o__unclassified_c__Sordariomycetes	f__unclassified_c__Sordariomycetes	g__unclassified_c__Sordariomycetes	s__unclassified_c__Sordariomycetes	OTU537	0	0	0	2	0	0	0	0	0	0	0	0	0	28	20	50
d__Eukaryota	k__Fungi	p__Ascomycota	c__Sordariomycetes	o__Hypocreales	f__unclassified_o__Hypocreales	g__unclassified_o__Hypocreales	s__unclassified_o__Hypocreales	OTU164	0	0	0	5	0	0	0	0	0	0	0	0	0	0	0	5
d__Eukaryota	k__Fungi	p__Ascomycota	c__Dothideomycetes	o__Pleosporales	f__Pleosporales_fam_Incertae_sedis	g__Latorua	s__Latorua_caligans	OTU298	0	0	0	0	0	7	0	0	0	0	0	0	0	0	0	7
d__Eukaryota	k__Fungi	p__Ascomycota	c__Saccharomycetes	o__Saccharomycetales	f__Metschnikowiaceae	g__Metschnikowia	s__unclassified_g__Metschnikowia	OTU92	7	16	21	0	0	0	0	0	0	0	0	0	0	0	0	44
d__Eukaryota	k__Fungi	p__Mortierellomycota	c__Mortierellomycetes	o__Mortierellales	f__Mortierellaceae	g__Mortierella	s__Mortierella_elongata	OTU517	0	1	4	0	0	0	0	0	0	0	0	1406	0	1	0	1412
d__Eukaryota	k__Fungi	p__Ascomycota	c__Dothideomycetes	o__Pleosporales	f__Didymellaceae	g__Paraboeremia	s__unclassified_g__Paraboeremia	OTU596	0	0	0	0	0	0	0	0	7	0	0	0	0	84	0	91
d__Eukaryota	k__Fungi	p__Basidiomycota	c__Exobasidiomycetes	o__Exobasidiales	f__Brachybasidiaceae	g__Meira	s__Meira_argovae	OTU329	0	0	0	0	0	2	27	5	3	0	0	0	0	3	0	40
d__Eukaryota	k__Fungi	p__unclassified_k__Fungi	c__unclassified_k__Fungi	o__unclassified_k__Fungi	f__unclassified_k__Fungi	g__unclassified_k__Fungi	s__unclassified_k__Fungi	OTU391	0	0	0	0	0	0	0	2	28	0	0	0	0	0	0	30
d__Eukaryota	k__Fungi	p__Ascomycota	c__Eurotiomycetes	o__Chaetothyriales	f__Chaetothyriales_fam_Incertae_sedis	g__Strelitziana	s__Strelitziana_albiziae	OTU384	0	1	0	0	1	0	0	13	0	0	0	0	0	0	0	15
d__Eukaryota	k__Fungi	p__Mortierellomycota	c__Mortierellomycetes	o__Mortierellales	f__Mortierellaceae	g__Mortierella	s__Mortierella_alpina	OTU636	0	0	1	0	0	0	0	0	0	0	0	0	0	0	8	9
d__Eukaryota	k__Fungi	p__Ascomycota	c__Sordariomycetes	o__Hypocreales	f__Hypocreales_fam_Incertae_sedis	g__Sarocladium	s__unclassified_g__Sarocladium	OTU549	0	0	0	3	6	1	118	17	9	11	0	0	0	58	31	254
d__Eukaryota	k__Fungi	p__Ascomycota	c__Sordariomycetes	o__Magnaporthales	f__Magnaporthaceae	g__Arxiella	s__Arxiella_dolichandrae	OTU724	0	0	0	0	0	0	0	0	0	0	0	0	0	0	11	11
d__Eukaryota	k__Fungi	p__Ascomycota	c__Dothideomycetes	o__Pleosporales	f__unclassified_o__Pleosporales	g__unclassified_o__Pleosporales	s__unclassified_o__Pleosporales	OTU176	0	0	4	96	0	14	0	0	0	0	0	0	0	0	0	114
d__Eukaryota	k__Fungi	p__Basidiomycota	c__unclassified_p__Basidiomycota	o__unclassified_p__Basidiomycota	f__unclassified_p__Basidiomycota	g__unclassified_p__Basidiomycota	s__unclassified_p__Basidiomycota	OTU735	0	0	0	0	0	0	0	0	0	0	0	0	0	0	7	7
d__Eukaryota	k__Fungi	p__Basidiomycota	c__Agaricostilbomycetes	o__Agaricostilbales	f__Chionosphaeraceae	g__Kurtzmanomyces	s__unclassified_g__Kurtzmanomyces	OTU157	9	0	0	0	0	0	0	0	0	0	0	0	0	0	0	9
d__Eukaryota	k__Fungi	p__Basidiomycota	c__Agaricomycetes	o__Agaricales	f__Lyophyllaceae	g__Termitomyces	s__Termitomyces_intermedius	OTU720	0	0	0	0	0	0	0	0	0	0	0	0	0	0	14	14
d__Eukaryota	k__Fungi	p__Ascomycota	c__Dothideomycetes	o__Pleosporales	f__Periconiaceae	g__Periconia	s__Periconia_sp	OTU328	0	0	0	0	0	0	9	0	0	0	0	0	0	0	0	9
d__Eukaryota	k__Fungi	p__unclassified_k__Fungi	c__unclassified_k__Fungi	o__unclassified_k__Fungi	f__unclassified_k__Fungi	g__unclassified_k__Fungi	s__unclassified_k__Fungi	OTU60	0	2	0	0	0	0	0	0	0	0	0	0	0	0	0	2
d__Eukaryota	k__Fungi	p__Mortierellomycota	c__unclassified_p__Mortierellomycota	o__unclassified_p__Mortierellomycota	f__unclassified_p__Mortierellomycota	g__unclassified_p__Mortierellomycota	s__Mortierellomycotina	OTU148	3	0	0	0	0	0	0	0	0	0	0	0	0	0	0	3
d__Eukaryota	k__Fungi	p__Ascomycota	c__Sordariomycetes	o__Glomerellales	f__Plectosphaerellaceae	g__unclassified_f__Plectosphaerellaceae	s__Plectosphaerellaceae_sp	OTU462	0	0	0	0	2	1	0	0	1	10	0	0	0	1	0	15
d__Eukaryota	k__Fungi	p__unclassified_k__Fungi	c__unclassified_k__Fungi	o__unclassified_k__Fungi	f__unclassified_k__Fungi	g__unclassified_k__Fungi	s__unclassified_k__Fungi	OTU321	0	0	0	0	0	0	27	0	0	0	0	0	0	0	0	27
d__Eukaryota	k__Fungi	p__Ascomycota	c__Dothideomycetes	o__Capnodiales	f__Mycosphaerellaceae	g__Pallidocercospora	s__Pallidocercospora_crystallina	OTU654	8	0	0	0	0	6	0	0	3	0	0	0	0	203	162	382
d__Eukaryota	k__Fungi	p__Ascomycota	c__unclassified_p__Ascomycota	o__unclassified_p__Ascomycota	f__unclassified_p__Ascomycota	g__unclassified_p__Ascomycota	s__unclassified_p__Ascomycota	OTU619	0	0	0	0	0	0	0	0	0	0	0	0	0	4	0	4
d__Eukaryota	k__Fungi	p__Ascomycota	c__Dothideomycetes	o__Pleosporales	f__Didymellaceae	g__Neoascochyta	s__Neoascochyta_sp	OTU307	0	0	0	0	0	0	5	0	0	0	0	0	0	0	0	5
d__Eukaryota	k__Fungi	p__Basidiomycota	c__Tremellomycetes	o__Tremellales	f__Bulleraceae	g__Bullera	s__Bullera_penniseticola	OTU204	1	0	0	2	0	1	16	0	0	0	0	0	0	0	0	20
d__Eukaryota	k__Fungi	p__Ascomycota	c__Dothideomycetes	o__Pleosporales	f__Didymellaceae	g__unclassified_f__Didymellaceae	s__unclassified_f__Didymellaceae	OTU682	67	29	24	19	48	84	137	1	0	0	0	0	0	661	182	1252
d__Eukaryota	k__Fungi	p__Basidiomycota	c__Tremellomycetes	o__Tremellales	f__Bulleribasidiaceae	g__Bulleribasidium	s__unclassified_g__Bulleribasidium	OTU627	9	0	0	0	0	0	0	0	0	0	0	0	0	6	0	15
d__Eukaryota	k__Fungi	p__Ascomycota	c__unclassified_p__Ascomycota	o__unclassified_p__Ascomycota	f__unclassified_p__Ascomycota	g__unclassified_p__Ascomycota	s__unclassified_p__Ascomycota	OTU740	0	0	2	24	15	5	23	0	26	0	0	0	0	515	272	882
d__Eukaryota	k__Fungi	p__Ascomycota	c__Sordariomycetes	o__Hypocreales	f__Hypocreales_fam_Incertae_sedis	g__Trichothecium	s__Trichothecium_roseum	OTU209	0	2	3	1	0	0	0	0	0	0	0	0	0	0	0	6
d__Eukaryota	k__Fungi	p__Ascomycota	c__Sordariomycetes	o__Microascales	f__Microascaceae	g__Kernia	s__unclassified_g__Kernia	OTU461	0	0	0	0	0	0	0	0	0	98	0	0	0	0	0	98
d__Eukaryota	k__Fungi	p__Basidiomycota	c__Agaricomycetes	o__Auriculariales	f__Aporpiaceae	g__Elmerina	s__Elmerina_caryae	OTU509	0	0	0	0	0	0	0	0	0	0	0	922	0	0	0	922
d__Eukaryota	k__Fungi	p__Basidiomycota	c__Agaricostilbomycetes	o__Agaricostilbales	f__Chionosphaeraceae	g__unclassified_f__Chionosphaeraceae	s__unclassified_f__Chionosphaeraceae	OTU693	0	0	0	0	0	0	0	0	0	0	0	0	0	0	33	33
d__Eukaryota	k__Fungi	p__Ascomycota	c__Eurotiomycetes	o__Chaetothyriales	f__Chaetothyriales_fam_Incertae_sedis	g__Strelitziana	s__Strelitziana_malaysiana	OTU705	3	0	0	0	0	0	0	0	0	0	0	0	0	2	26	31
d__Eukaryota	k__Fungi	p__Ascomycota	c__Dothideomycetes	o__Pleosporales	f__Periconiaceae	g__Periconia	s__Periconia_sp	OTU449	0	0	0	0	0	0	0	0	0	94	0	0	0	3	0	97
d__Eukaryota	k__Fungi	p__Ascomycota	c__Saccharomycetes	o__Saccharomycetales	f__unclassified_o__Saccharomycetales	g__unclassified_o__Saccharomycetales	s__unclassified_o__Saccharomycetales	OTU3	1	4	0	0	0	0	1	0	0	0	0	0	0	5	0	11
d__Eukaryota	k__Fungi	p__Ascomycota	c__Dothideomycetes	o__Capnodiales	f__unclassified_o__Capnodiales	g__unclassified_o__Capnodiales	s__unclassified_o__Capnodiales	OTU539	1	0	0	0	0	0	0	0	0	0	0	0	0	22	25	48
d__Eukaryota	k__Fungi	p__Ascomycota	c__Dothideomycetes	o__Capnodiales	f__Cladosporiaceae	g__Cladosporium	s__Cladosporium_velox	OTU431	0	0	0	0	0	4	6	27	5	0	0	0	0	0	0	42
d__Eukaryota	k__Fungi	p__Ascomycota	c__Sordariomycetes	o__Hypocreales	f__Nectriaceae	g__Stephanonectria	s__Stephanonectria_keithii	OTU695	0	0	0	0	0	0	0	0	0	0	0	0	0	0	11	11
d__Eukaryota	k__Fungi	p__Basidiomycota	c__Cystobasidiomycetes	o__Cystobasidiales	f__Cystobasidiaceae	g__Occultifur	s__Occultifur_sp	OTU612	4	0	9	0	3	15	0	0	0	0	0	0	0	247	0	278
d__Eukaryota	k__Fungi	p__Ascomycota	c__Saccharomycetes	o__Saccharomycetales	f__Saccharomycetales_fam_Incertae_sedis	g__Candida	s__Candida_intermedia	OTU563	11	4	0	0	0	0	0	0	0	0	0	0	0	138	0	153
d__Eukaryota	k__Fungi	p__Ascomycota	c__Eurotiomycetes	o__Chaetothyriales	f__Herpotrichiellaceae	g__Phialophora	s__Phialophora_geniculata	OTU154	2	0	0	0	0	0	0	0	0	0	0	0	0	0	0	2
d__Eukaryota	k__Fungi	p__unclassified_k__Fungi	c__unclassified_k__Fungi	o__unclassified_k__Fungi	f__unclassified_k__Fungi	g__unclassified_k__Fungi	s__unclassified_k__Fungi	OTU414	0	0	0	0	0	0	0	0	23	0	0	0	0	0	0	23
d__Eukaryota	k__Fungi	p__Basidiomycota	c__Agaricomycetes	o__Polyporales	f__Coriolaceae	g__Trametes	s__Trametes_versicolor	OTU271	0	0	0	0	0	2	0	0	0	0	0	0	0	0	0	2
d__Eukaryota	k__Fungi	p__Ascomycota	c__Sordariomycetes	o__Hypocreales	f__Hypocreales_fam_Incertae_sedis	g__Acremonium	s__unclassified_g__Acremonium	OTU567	2	0	0	0	0	0	0	0	0	0	0	0	0	7	0	9
d__Eukaryota	k__Fungi	p__Ascomycota	c__Saccharomycetes	o__Saccharomycetales	f__Debaryomycetaceae	g__Debaryomyces	s__unclassified_g__Debaryomyces	OTU476	0	0	0	0	0	0	0	0	0	4	0	0	0	0	0	4
d__Eukaryota	k__Fungi	p__Ascomycota	c__Eurotiomycetes	o__Eurotiales	f__Aspergillaceae	g__Aspergillus	s__Aspergillus_amstelodami	OTU103	0	19	10	0	0	0	0	0	0	0	0	0	0	0	0	29
d__Eukaryota	k__Fungi	p__Ascomycota	c__Dothideomycetes	o__Pleosporales	f__Phaeosphaeriaceae	g__Phaeosphaeria	s__Phaeosphaeria_microscopica	OTU570	131	22	9	14	74	58	125	28	139	14	0	0	0	34	106	754
d__Eukaryota	k__Fungi	p__unclassified_k__Fungi	c__unclassified_k__Fungi	o__unclassified_k__Fungi	f__unclassified_k__Fungi	g__unclassified_k__Fungi	s__unclassified_k__Fungi	OTU395	0	0	0	0	0	0	0	0	7	0	0	0	0	0	0	7
d__Eukaryota	k__Fungi	p__Ascomycota	c__Sordariomycetes	o__Hypocreales	f__Tilachlidiaceae	g__unclassified_f__Tilachlidiaceae	s__Tilachlidiaceae_sp	OTU128	9	0	0	0	0	0	0	0	0	0	0	0	0	0	0	9
d__Eukaryota	k__Fungi	p__Basidiomycota	c__Agaricomycetes	o__Agaricales	f__unclassified_o__Agaricales	g__unclassified_o__Agaricales	s__unclassified_o__Agaricales	OTU26	0	7	0	0	0	0	0	0	0	0	0	0	0	0	0	7
d__Eukaryota	k__Fungi	p__Ascomycota	c__Dothideomycetes	o__Capnodiales	f__Capnodiales_fam_Incertae_sedis	g__Diatractium	s__Diatractium_cordianum	OTU243	0	0	0	0	8	0	0	0	0	0	0	0	0	0	0	8
d__Eukaryota	k__Fungi	p__Ascomycota	c__Sordariomycetes	o__Sordariales	f__Lasiosphaeriaceae	g__Immersiella	s__Immersiella_caudata	OTU683	3	0	0	0	3	0	0	0	0	0	0	0	0	0	20	26
d__Eukaryota	k__Fungi	p__Ascomycota	c__Sordariomycetes	o__Hypocreales	f__Nectriaceae	g__Fusarium	s__Fusarium_delphinoides	OTU231	0	0	0	0	20	0	0	0	0	0	0	0	0	0	0	20
d__Eukaryota	k__Fungi	p__Ascomycota	c__unclassified_p__Ascomycota	o__unclassified_p__Ascomycota	f__unclassified_p__Ascomycota	g__unclassified_p__Ascomycota	s__unclassified_p__Ascomycota	OTU196	72	14	8	16	0	8	0	0	0	0	0	0	0	35	0	153
d__Eukaryota	k__Fungi	p__Basidiomycota	c__Agaricomycetes	o__Agaricales	f__Psathyrellaceae	g__Coprinopsis	s__unclassified_g__Coprinopsis	OTU24	4	0	0	3	0	0	0	0	0	0	0	0	0	0	0	7
d__Eukaryota	k__Fungi	p__Ascomycota	c__Sordariomycetes	o__Sordariales	f__Chaetomiaceae	g__Trichocladium	s__Trichocladium_asperum	OTU44	0	10	0	0	0	0	0	0	0	0	0	0	0	0	0	10
d__Eukaryota	k__Fungi	p__Ascomycota	c__Dothideomycetes	o__Pleosporales	f__Pleosporales_fam_Incertae_sedis	g__Crassiparies	s__Crassiparies_quadrisporus	OTU402	8	0	0	0	0	0	0	0	39	0	0	0	0	21	0	68
d__Eukaryota	k__Fungi	p__Basidiomycota	c__Cystobasidiomycetes	o__Erythrobasidiales	f__Erythrobasidiaceae	g__Erythrobasidium	s__Erythrobasidium_sp	OTU565	0	0	0	0	0	0	0	0	0	0	0	0	0	40	0	40
d__Eukaryota	k__Fungi	p__Ascomycota	c__unclassified_p__Ascomycota	o__unclassified_p__Ascomycota	f__unclassified_p__Ascomycota	g__unclassified_p__Ascomycota	s__unclassified_p__Ascomycota	OTU466	0	0	0	0	0	0	0	0	0	48	0	0	0	11	10	69
d__Eukaryota	k__Fungi	p__Ascomycota	c__Dothideomycetes	o__Pleosporales	f__Phaeosphaeriaceae	g__Paraphoma	s__unclassified_g__Paraphoma	OTU4	8	0	0	5	0	0	2	0	0	0	0	0	0	0	0	15
d__Eukaryota	k__Fungi	p__Ascomycota	c__Sordariomycetes	o__Microascales	f__Microascaceae	g__Microascus	s__Microascus_verrucosus	OTU505	0	0	0	0	0	0	0	0	0	0	44	0	0	0	0	44
d__Eukaryota	k__Fungi	p__Ascomycota	c__Sordariomycetes	o__Diaporthales	f__Diaporthaceae	g__Diaporthe	s__Diaporthe_masirevicii	OTU394	1	0	0	0	6	11	31	1	30	0	0	0	0	53	158	291
d__Eukaryota	k__Fungi	p__Ascomycota	c__Sordariomycetes	o__Magnaporthales	f__Magnaporthaceae	g__Pyricularia	s__Pyricularia_parasitica	OTU151	12	0	0	3	0	0	0	0	0	0	0	0	0	1	0	16
d__Eukaryota	k__Fungi	p__Basidiomycota	c__Tremellomycetes	o__Tremellales	f__Cuniculitremaceae	g__Kockovaella	s__unclassified_g__Kockovaella	OTU618	0	0	0	0	0	0	0	0	0	0	0	0	0	26	90	116
d__Eukaryota	k__Fungi	p__Ascomycota	c__Eurotiomycetes	o__Eurotiales	f__Aspergillaceae	g__Aspergillus	s__unclassified_g__Aspergillus	OTU459	0	0	0	0	0	0	0	0	0	302	0	0	0	0	0	302
d__Eukaryota	k__Fungi	p__Basidiomycota	c__Tremellomycetes	o__Tremellales	f__Tremellaceae	g__Cryptococcus_f__Tremellaceae	s__Cryptococcus_dimennae	OTU137	149	0	23	0	0	17	0	84	3	0	0	0	0	0	0	276
d__Eukaryota	k__Fungi	p__Rozellomycota	c__unclassified_p__Rozellomycota	o__unclassified_p__Rozellomycota	f__unclassified_p__Rozellomycota	g__unclassified_p__Rozellomycota	s__Rozellomycota_sp	OTU445	0	0	3	0	0	0	0	0	0	68	0	0	0	0	0	71
d__Eukaryota	k__Fungi	p__Basidiomycota	c__Tremellomycetes	o__Tremellales	f__Bulleribasidiaceae	g__Dioszegia	s__Dioszegia_sp	OTU385	0	0	0	0	0	20	0	33	0	0	0	0	0	0	0	53
d__Eukaryota	k__Fungi	p__Ascomycota	c__Dothideomycetes	o__Capnodiales	f__Teratosphaeriaceae	g__Lapidomyces	s__Lapidomyces_sp	OTU729	0	0	0	0	0	0	0	0	0	0	0	0	0	0	20	20
d__Eukaryota	k__Fungi	p__unclassified_k__Fungi	c__unclassified_k__Fungi	o__unclassified_k__Fungi	f__unclassified_k__Fungi	g__unclassified_k__Fungi	s__unclassified_k__Fungi	OTU438	0	0	0	2	1	0	0	0	5	0	0	0	0	0	0	8
d__Eukaryota	k__Fungi	p__Ascomycota	c__Sordariomycetes	o__Hypocreales	f__unclassified_o__Hypocreales	g__unclassified_o__Hypocreales	s__unclassified_o__Hypocreales	OTU89	8	0	0	0	0	0	0	0	0	0	0	0	0	0	0	8
d__Eukaryota	k__Fungi	p__Ascomycota	c__Dothideomycetes	o__Pleosporales	f__unclassified_o__Pleosporales	g__unclassified_o__Pleosporales	s__unclassified_o__Pleosporales	OTU730	0	0	0	0	0	0	0	27	0	0	0	0	0	0	9	36
d__Eukaryota	k__Fungi	p__Ascomycota	c__Sordariomycetes	o__Diaporthales	f__Diaporthaceae	g__Diaporthe	s__unclassified_g__Diaporthe	OTU668	0	0	0	0	0	2	0	0	0	0	0	0	0	0	6	8
d__Eukaryota	k__Fungi	p__Ascomycota	c__Dothideomycetes	o__Capnodiales	f__Mycosphaerellaceae	g__Zasmidium	s__unclassified_g__Zasmidium	OTU572	0	0	0	0	0	0	0	0	0	0	0	0	0	8	0	8
d__Eukaryota	k__Fungi	p__Ascomycota	c__Dothideomycetes	o__Pleosporales	f__Pleosporaceae	g__Bipolaris	s__Bipolaris_cynodontis	OTU282	0	1	0	0	0	9	0	0	0	0	0	0	0	0	0	10
d__Eukaryota	k__Fungi	p__Ascomycota	c__Dothideomycetes	o__Pleosporales	f__Didymellaceae	g__Didymella	s__Didymella_heteroderae	OTU553	11	59	5	12	7	20	112	74	0	76	1	0	0	152	132	661
d__Eukaryota	k__Fungi	p__Basidiomycota	c__Tremellomycetes	o__Tremellales	f__Bulleribasidiaceae	g__Hannaella	s__Hannaella_oryzae	OTU170	40	16	1	7	22	1	0	7	3	0	0	0	0	3	0	100
d__Eukaryota	k__Fungi	p__Basidiomycota	c__Microbotryomycetes	o__Microbotryomycetes_ord_Incertae_sedis	f__Chrysozymaceae	g__Sampaiozyma	s__Sampaiozyma_sp	OTU142	17	31	0	1	1	9	0	0	0	0	0	0	0	0	0	59
d__Eukaryota	k__Fungi	p__Ascomycota	c__Dothideomycetes	o__Capnodiales	f__Mycosphaerellaceae	g__unclassified_f__Mycosphaerellaceae	s__unclassified_f__Mycosphaerellaceae	OTU11	3	0	0	0	0	0	0	0	0	0	0	0	0	0	0	3
d__Eukaryota	k__Fungi	p__unclassified_k__Fungi	c__unclassified_k__Fungi	o__unclassified_k__Fungi	f__unclassified_k__Fungi	g__unclassified_k__Fungi	s__unclassified_k__Fungi	OTU379	0	0	0	0	0	0	22	25	5	0	0	0	0	0	0	52
d__Eukaryota	k__Fungi	p__Ascomycota	c__Sordariomycetes	o__Hypocreales	f__Clavicipitaceae	g__Metarhizium	s__Metarhizium_indigoticum	OTU218	0	0	0	0	16	0	0	0	0	0	0	0	0	0	0	16
d__Eukaryota	k__Fungi	p__Basidiomycota	c__Tremellomycetes	o__Trichosporonales	f__Trichosporonaceae	g__Cutaneotrichosporon	s__Cutaneotrichosporon_curvatus	OTU7	53	0	43	2	6	0	137	0	0	0	0	0	0	0	0	241
d__Eukaryota	k__Fungi	p__Ascomycota	c__Eurotiomycetes	o__Chaetothyriales	f__Trichomeriaceae	g__Trichomerium	s__Trichomerium_deniquelatum	OTU267	0	0	0	0	1	9	0	0	0	0	0	0	0	0	6	16
d__Eukaryota	k__Fungi	p__unclassified_k__Fungi	c__unclassified_k__Fungi	o__unclassified_k__Fungi	f__unclassified_k__Fungi	g__unclassified_k__Fungi	s__unclassified_k__Fungi	OTU583	0	0	0	0	0	0	0	0	0	0	0	0	0	57	0	57
d__Eukaryota	k__Fungi	p__Ascomycota	c__Dothideomycetes	o__Pleosporales	f__Pleosporales_fam_Incertae_sedis	g__Pseudorobillarda	s__unclassified_g__Pseudorobillarda	OTU406	0	0	0	0	0	0	0	0	15	0	0	0	0	0	0	15
d__Eukaryota	k__Fungi	p__unclassified_k__Fungi	c__unclassified_k__Fungi	o__unclassified_k__Fungi	f__unclassified_k__Fungi	g__unclassified_k__Fungi	s__unclassified_k__Fungi	OTU52	0	11	0	0	0	0	0	0	0	0	0	0	0	0	0	11
d__Eukaryota	k__Fungi	p__Ascomycota	c__Sordariomycetes	o__Sordariales	f__Chaetomiaceae	g__Myceliophthora	s__unclassified_g__Myceliophthora	OTU502	0	0	1	0	0	0	0	0	0	0	2	0	0	0	0	3
d__Eukaryota	k__Fungi	p__unclassified_k__Fungi	c__unclassified_k__Fungi	o__unclassified_k__Fungi	f__unclassified_k__Fungi	g__unclassified_k__Fungi	s__unclassified_k__Fungi	OTU178	0	0	0	2	0	0	0	0	0	0	0	0	0	0	0	2
d__Eukaryota	k__Fungi	p__Ascomycota	c__Dothideomycetes	o__Capnodiales	f__Mycosphaerellaceae	g__Zasmidium	s__Zasmidium_fructicola	OTU544	9	5	1	0	5	0	6	0	0	0	0	0	0	103	119	248
d__Eukaryota	k__Fungi	p__unclassified_k__Fungi	c__unclassified_k__Fungi	o__unclassified_k__Fungi	f__unclassified_k__Fungi	g__unclassified_k__Fungi	s__unclassified_k__Fungi	OTU734	0	0	0	0	0	0	0	0	0	0	0	0	0	0	6	6
d__Eukaryota	k__Fungi	p__Ascomycota	c__Sordariomycetes	o__Xylariales	f__unclassified_o__Xylariales	g__unclassified_o__Xylariales	s__unclassified_o__Xylariales	OTU424	0	0	0	0	0	0	0	0	4	0	0	0	0	0	0	4
d__Eukaryota	k__Fungi	p__Basidiomycota	c__Tremellomycetes	o__Tremellales	f__Trimorphomycetaceae	g__Saitozyma	s__Saitozyma_flava	OTU114	0	0	9	0	0	0	0	0	0	0	0	0	0	0	0	9
d__Eukaryota	k__Fungi	p__Ascomycota	c__Dothideomycetes	o__Pleosporales	f__Torulaceae	g__Torula	s__Torula_sp	OTU274	0	0	0	0	0	4	0	0	0	0	0	0	0	0	0	4
d__Eukaryota	k__Fungi	p__Basidiomycota	c__Agaricomycetes	o__Cantharellales	f__Ceratobasidiaceae	g__Waitea	s__Waitea_circinata	OTU193	0	0	0	3	0	0	0	0	0	0	0	0	0	0	0	3
d__Eukaryota	k__Fungi	p__Ascomycota	c__Sordariomycetes	o__Hypocreales	f__Bionectriaceae	g__Nectriella	s__Nectriella_pironii	OTU679	0	0	0	0	0	0	0	0	0	0	0	0	0	0	9	9
d__Eukaryota	k__Fungi	p__Basidiomycota	c__Exobasidiomycetes	o__Exobasidiales	f__Brachybasidiaceae	g__Meira	s__Meira_argovae	OTU332	0	0	0	0	0	2	4	1	0	0	0	0	0	0	0	7
d__Eukaryota	k__Fungi	p__Ascomycota	c__Dothideomycetes	o__Pleosporales	f__Lophiostomataceae	g__Lophiostoma	s__Lophiostoma_macrostomum	OTU413	0	0	0	1	15	0	0	12	119	0	0	0	0	84	36	267
d__Eukaryota	k__Fungi	p__Ascomycota	c__Dothideomycetes	o__Pleosporales	f__Torulaceae	g__Torula	s__Torula_sp	OTU578	0	0	1	0	0	0	0	0	0	0	0	0	0	8	0	9
d__Eukaryota	k__Fungi	p__Basidiomycota	c__Agaricomycetes	o__Agaricales	f__Psathyrellaceae	g__Coprinellus	s__Coprinellus_disseminatus	OTU108	0	0	2	0	0	0	0	0	0	0	0	0	0	1	0	3
d__Eukaryota	k__Fungi	p__Ascomycota	c__Dothideomycetes	o__Pleosporales	f__Didymellaceae	g__unclassified_f__Didymellaceae	s__unclassified_f__Didymellaceae	OTU610	0	1	0	0	0	2	1	0	0	0	0	0	0	46	1	51
d__Eukaryota	k__Fungi	p__Basidiomycota	c__Tremellomycetes	o__Tremellales	f__Bulleribasidiaceae	g__Hannaella	s__Hannaella_oryzae	OTU2	422	106	4	0	1	1	0	0	1	0	0	0	0	0	0	535
d__Eukaryota	k__Fungi	p__Ascomycota	c__Sordariomycetes	o__Hypocreales	f__unclassified_o__Hypocreales	g__unclassified_o__Hypocreales	s__unclassified_o__Hypocreales	OTU556	0	0	0	0	0	0	0	0	0	0	0	0	0	28	0	28
d__Eukaryota	k__Fungi	p__Ascomycota	c__Dothideomycetes	o__Capnodiales	f__Mycosphaerellaceae	g__Teratoramularia	s__Teratoramularia_sp	OTU74	0	4	0	0	0	0	0	0	0	0	0	0	0	0	0	4
d__Eukaryota	k__Fungi	p__Rozellomycota	c__Rozellomycotina_cls_Incertae_sedis	o__GS11	f__unclassified_o__GS11	g__unclassified_o__GS11	s__GS11_sp	OTU47	0	9	0	0	0	0	0	0	0	0	0	0	0	0	0	9
d__Eukaryota	k__Fungi	p__Ascomycota	c__Dothideomycetes	o__Pleosporales	f__Pleosporales_fam_Incertae_sedis	g__Microsphaeropsis	s__Microsphaeropsis_arundinis	OTU474	2	0	0	9	2	30	0	12	0	45	0	0	0	44	18	162
d__Eukaryota	k__Fungi	p__Ascomycota	c__Eurotiomycetes	o__Eurotiales	f__Aspergillaceae	g__Aspergillus	s__Aspergillus_fumigatus	OTU75	0	3	0	0	0	0	0	0	0	0	0	0	0	0	0	3
d__Eukaryota	k__Fungi	p__Ascomycota	c__unclassified_p__Ascomycota	o__unclassified_p__Ascomycota	f__unclassified_p__Ascomycota	g__unclassified_p__Ascomycota	s__unclassified_p__Ascomycota	OTU312	0	0	0	0	0	0	16	0	0	0	0	0	0	0	0	16
d__Eukaryota	k__Fungi	p__Ascomycota	c__Sordariomycetes	o__Hypocreales	f__unclassified_o__Hypocreales	g__unclassified_o__Hypocreales	s__unclassified_o__Hypocreales	OTU647	0	0	0	0	0	0	0	0	0	0	0	0	0	0	6	6
d__Eukaryota	k__Fungi	p__Ascomycota	c__Sordariomycetes	o__Hypocreales	f__Nectriaceae	g__Neocosmospora	s__Neocosmospora_rubicola	OTU448	0	0	2	0	28	0	0	0	0	241	0	0	0	0	0	271
d__Eukaryota	k__Fungi	p__Basidiomycota	c__Agaricomycetes	o__Cantharellales	f__Ceratobasidiaceae	g__unclassified_f__Ceratobasidiaceae	s__unclassified_f__Ceratobasidiaceae	OTU138	2	0	0	0	0	0	0	0	0	0	0	0	0	0	0	2
d__Eukaryota	k__Fungi	p__Ascomycota	c__Sordariomycetes	o__Hypocreales	f__unclassified_o__Hypocreales	g__unclassified_o__Hypocreales	s__unclassified_o__Hypocreales	OTU698	0	0	0	0	0	0	0	0	0	0	0	0	0	0	6	6
d__Eukaryota	k__Fungi	p__Basidiomycota	c__Exobasidiomycetes	o__Golubeviales	f__Golubeviaceae	g__Golubevia	s__unclassified_g__Golubevia	OTU423	0	0	0	0	0	8	0	0	58	0	0	0	0	0	0	66
d__Eukaryota	k__Fungi	p__unclassified_k__Fungi	c__unclassified_k__Fungi	o__unclassified_k__Fungi	f__unclassified_k__Fungi	g__unclassified_k__Fungi	s__unclassified_k__Fungi	OTU499	0	0	0	0	0	0	0	0	0	0	1590	0	0	0	0	1590
d__Eukaryota	k__Fungi	p__Ascomycota	c__Dothideomycetes	o__Pleosporales	f__Corynesporascaceae	g__Corynespora	s__Corynespora_cassiicola	OTU396	1	0	0	0	0	4	10	0	27	0	0	0	0	10	0	52
d__Eukaryota	k__Fungi	p__unclassified_k__Fungi	c__unclassified_k__Fungi	o__unclassified_k__Fungi	f__unclassified_k__Fungi	g__unclassified_k__Fungi	s__unclassified_k__Fungi	OTU529	0	0	0	0	0	0	0	0	0	0	0	0	0	12	0	12
d__Eukaryota	k__Fungi	p__Ascomycota	c__Sordariomycetes	o__Xylariales	f__Xylariaceae	g__Creosphaeria	s__Creosphaeria_sassafras	OTU127	3	0	0	0	0	0	13	0	0	0	0	0	0	0	0	16
d__Eukaryota	k__Fungi	p__Ascomycota	c__Lecanoromycetes	o__Teloschistales	f__Teloschistaceae	g__Caloplaca	s__Caloplaca_raesaenenii	OTU716	0	0	0	0	0	0	0	0	0	0	0	0	0	0	15	15
d__Eukaryota	k__Fungi	p__Ascomycota	c__Sordariomycetes	o__Sordariales	f__unclassified_o__Sordariales	g__unclassified_o__Sordariales	s__unclassified_o__Sordariales	OTU40	0	6	0	0	0	0	0	0	0	0	0	0	0	0	0	6
d__Eukaryota	k__Fungi	p__Ascomycota	c__Dothideomycetes	o__Capnodiales	f__unclassified_o__Capnodiales	g__unclassified_o__Capnodiales	s__unclassified_o__Capnodiales	OTU353	2	0	0	0	0	0	0	42	0	0	0	0	0	0	14	58
d__Eukaryota	k__Fungi	p__unclassified_k__Fungi	c__unclassified_k__Fungi	o__unclassified_k__Fungi	f__unclassified_k__Fungi	g__unclassified_k__Fungi	s__unclassified_k__Fungi	OTU244	0	0	0	0	3	0	0	0	0	0	0	0	0	0	0	3
d__Eukaryota	k__Fungi	p__Ascomycota	c__Eurotiomycetes	o__Chaetothyriales	f__Herpotrichiellaceae	g__unclassified_f__Herpotrichiellaceae	s__unclassified_f__Herpotrichiellaceae	OTU714	0	0	0	0	0	0	0	0	0	0	0	0	0	0	4	4
d__Eukaryota	k__Fungi	p__Basidiomycota	c__Exobasidiomycetes	o__Exobasidiales	f__Brachybasidiaceae	g__Meira	s__Meira_sp	OTU325	0	0	0	0	0	0	2	0	0	0	0	0	0	0	0	2
d__Eukaryota	k__Fungi	p__Ascomycota	c__Dothideomycetes	o__Capnodiales	f__Teratosphaeriaceae	g__unclassified_f__Teratosphaeriaceae	s__unclassified_f__Teratosphaeriaceae	OTU589	0	0	0	3	0	0	0	0	0	0	0	0	0	55	0	58
d__Eukaryota	k__Fungi	p__Ascomycota	c__Eurotiomycetes	o__Eurotiales	f__Aspergillaceae	g__Aspergillus	s__Aspergillus_penicillioides	OTU496	0	18	0	0	5	0	15	42	48	80	2477	0	0	10	0	2695
d__Eukaryota	k__Fungi	p__Ascomycota	c__Sordariomycetes	o__Xylariales	f__Xylariaceae	g__Whalleya	s__Whalleya_microplaca	OTU240	0	0	0	1	2	0	0	0	0	0	0	0	0	0	0	3
d__Eukaryota	k__Fungi	p__Ascomycota	c__Dothideomycetes	o__Capnodiales	f__Mycosphaerellaceae	g__Neoceratosperma	s__Neoceratosperma_yunnanensis	OTU535	3	1	0	0	8	0	0	0	0	0	0	0	0	500	4	516
d__Eukaryota	k__Fungi	p__Ascomycota	c__Leotiomycetes	o__Rhytismatales	f__Rhytismataceae	g__Lophodermium	s__Lophodermium_conigenum	OTU85	2	0	0	0	0	0	0	0	0	0	0	0	0	0	0	2
d__Eukaryota	k__Fungi	p__unclassified_k__Fungi	c__unclassified_k__Fungi	o__unclassified_k__Fungi	f__unclassified_k__Fungi	g__unclassified_k__Fungi	s__unclassified_k__Fungi	OTU400	0	0	0	0	0	0	0	1	15	0	0	0	0	0	0	16
d__Eukaryota	k__Fungi	p__Ascomycota	c__Eurotiomycetes	o__Chaetothyriales	f__Chaetothyriaceae	g__Camptophora	s__unclassified_g__Camptophora	OTU726	0	0	0	0	0	3	0	0	7	0	0	0	0	2	17	29
d__Eukaryota	k__Fungi	p__Ascomycota	c__unclassified_p__Ascomycota	o__unclassified_p__Ascomycota	f__unclassified_p__Ascomycota	g__unclassified_p__Ascomycota	s__unclassified_p__Ascomycota	OTU117	0	0	4	0	0	0	0	0	0	0	0	0	0	0	0	4
d__Eukaryota	k__Fungi	p__Ascomycota	c__Eurotiomycetes	o__Chaetothyriales	f__Chaetothyriales_fam_Incertae_sedis	g__Strelitziana	s__unclassified_g__Strelitziana	OTU376	0	0	0	1	0	0	0	10	0	0	0	0	0	2	0	13
d__Eukaryota	k__Fungi	p__Basidiomycota	c__Tremellomycetes	o__Tremellales	f__Bulleribasidiaceae	g__Dioszegia	s__Dioszegia_zsoltii	OTU690	16	0	3	0	10	0	0	0	61	0	0	0	0	0	47	137
d__Eukaryota	k__Fungi	p__Ascomycota	c__Dothideomycetes	o__Pleosporales	f__Pleosporaceae	g__Alternaria	s__Alternaria_longissima	OTU547	25	0	0	36	0	32	0	0	0	0	0	0	0	11	0	104
d__Eukaryota	k__Fungi	p__Ascomycota	c__Dothideomycetes	o__Pleosporales	f__Pleosporaceae	g__Alternaria	s__unclassified_g__Alternaria	OTU719	0	0	0	2	2	1	7	1	0	0	0	0	0	1	30	44
d__Eukaryota	k__Fungi	p__Glomeromycota	c__Glomeromycetes	o__Glomerales	f__Glomeraceae	g__Funneliformis	s__Funneliformis_sp	OTU620	0	0	0	0	0	0	0	0	0	0	0	0	0	100	0	100
d__Eukaryota	k__Fungi	p__Basidiomycota	c__Tremellomycetes	o__Tremellales	f__Tremellaceae	g__Cryptococcus_f__Tremellaceae	s__unclassified_g__Cryptococcus_f__Tremellaceae	OTU651	2	0	0	0	0	0	0	0	0	0	0	0	0	0	28	30
d__Eukaryota	k__Fungi	p__Basidiomycota	c__Tremellomycetes	o__Tremellales	f__Rhynchogastremataceae	g__Papiliotrema	s__Papiliotrema_laurentii	OTU614	0	0	0	0	0	0	0	0	0	0	0	0	0	50	0	50
d__Eukaryota	k__Fungi	p__Basidiomycota	c__Agaricostilbomycetes	o__Agaricostilbales	f__Chionosphaeraceae	g__unclassified_f__Chionosphaeraceae	s__unclassified_f__Chionosphaeraceae	OTU653	0	0	0	0	0	45	0	98	0	0	0	0	0	0	34	177
d__Eukaryota	k__Fungi	p__Ascomycota	c__Sordariomycetes	o__Xylariales	f__Sporocadaceae	g__Strickeria	s__Strickeria_kochii	OTU386	0	0	0	0	0	0	0	27	0	0	0	0	0	0	0	27
d__Eukaryota	k__Fungi	p__Ascomycota	c__Dothideomycetes	o__Capnodiales	f__Neodevriesiaceae	g__Neodevriesia	s__unclassified_g__Neodevriesia	OTU670	0	0	0	0	0	0	0	0	0	0	0	0	0	0	49	49
d__Eukaryota	k__Fungi	p__Ascomycota	c__Saccharomycetes	o__Saccharomycetales	f__Dipodascaceae	g__unclassified_f__Dipodascaceae	s__unclassified_f__Dipodascaceae	OTU355	0	0	0	0	0	0	0	6	0	0	0	0	0	0	0	6
d__Eukaryota	k__Fungi	p__Basidiomycota	c__Microbotryomycetes	o__Sporidiobolales	f__Sporidiobolaceae	g__Rhodosporidiobolus	s__Rhodosporidiobolus_odoratus	OTU301	3	21	14	16	35	22	0	0	0	0	0	0	0	0	0	111
d__Eukaryota	k__Fungi	p__unclassified_k__Fungi	c__unclassified_k__Fungi	o__unclassified_k__Fungi	f__unclassified_k__Fungi	g__unclassified_k__Fungi	s__unclassified_k__Fungi	OTU407	0	0	0	0	0	0	0	0	7	0	0	0	0	0	0	7
d__Eukaryota	k__Fungi	p__Ascomycota	c__Dothideomycetes	o__Pleosporales	f__Periconiaceae	g__Periconia	s__Periconia_sp	OTU727	0	0	0	0	0	0	0	0	0	0	0	0	0	0	10	10
d__Eukaryota	k__Fungi	p__Basidiomycota	c__Tremellomycetes	o__Tremellales	f__Tremellaceae	g__Cryptococcus_f__Tremellaceae	s__Cryptococcus_rajasthanensis	OTU57	1	1	1	0	0	0	0	0	0	0	0	0	0	0	1	4
d__Eukaryota	k__Fungi	p__Basidiomycota	c__Tremellomycetes	o__Tremellales	f__Bulleribasidiaceae	g__Vishniacozyma	s__Vishniacozyma_sp	OTU205	0	0	0	5	0	0	0	0	0	0	0	0	0	0	0	5
d__Eukaryota	k__Fungi	p__Ascomycota	c__unclassified_p__Ascomycota	o__unclassified_p__Ascomycota	f__unclassified_p__Ascomycota	g__unclassified_p__Ascomycota	s__unclassified_p__Ascomycota	OTU597	2	0	0	12	2	2	0	0	0	0	0	0	0	15	0	33
d__Eukaryota	k__Fungi	p__Ascomycota	c__Dothideomycetes	o__Pleosporales	f__Didymellaceae	g__Epicoccum	s__Epicoccum_nigrum	OTU421	125	9	6	3177	306	346	56	155	487	0	0	0	0	1239	795	6701
d__Eukaryota	k__Fungi	p__Basidiomycota	c__Ustilaginomycetes	o__Ustilaginales	f__Ustilaginaceae	g__Moesziomyces	s__Moesziomyces_sp	OTU229	0	0	0	0	3	1	0	0	0	0	0	0	0	0	0	4
d__Eukaryota	k__Fungi	p__Basidiomycota	c__Ustilaginomycetes	o__Ustilaginales	f__Ustilaginaceae	g__Moesziomyces	s__Moesziomyces_sp	OTU224	150	3	2	39	216	146	225	59	82	0	0	0	0	0	0	922
d__Eukaryota	k__Fungi	p__Ascomycota	c__Dothideomycetes	o__Capnodiales	f__Cladosporiaceae	g__Cladosporium	s__unclassified_g__Cladosporium	OTU255	1	0	0	0	1	1	0	0	0	0	0	0	0	1	2	6
d__Eukaryota	k__Fungi	p__Ascomycota	c__Sordariomycetes	o__Hypocreales	f__Nectriaceae	g__Fusarium	s__unclassified_g__Fusarium	OTU370	399	0	12	867	644	1146	179	711	296	1230	0	0	0	53	312	5849
d__Eukaryota	k__Fungi	p__Ascomycota	c__Saccharomycetes	o__Saccharomycetales	f__Metschnikowiaceae	g__Kodamaea	s__Kodamaea_ohmeri	OTU210	0	0	0	0	101	0	0	0	0	0	0	0	0	0	0	101
d__Eukaryota	k__Fungi	p__Basidiomycota	c__Tremellomycetes	o__Trichosporonales	f__Trichosporonaceae	g__Apiotrichum	s__Apiotrichum_montevideense	OTU58	45	1006	286	78	449	225	672	271	546	2271	104	1078	17443	1917	116	26507
d__Eukaryota	k__Fungi	p__Basidiomycota	c__Tremellomycetes	o__Cystofilobasidiales	f__Mrakiaceae	g__Mrakia	s__Mrakia_blollopis	OTU404	0	0	0	0	0	0	111	113	25	0	0	0	0	0	0	249
d__Eukaryota	k__Fungi	p__Ascomycota	c__Sordariomycetes	o__unclassified_c__Sordariomycetes	f__unclassified_c__Sordariomycetes	g__unclassified_c__Sordariomycetes	s__unclassified_c__Sordariomycetes	OTU194	0	0	0	3	0	0	0	0	0	0	0	0	0	0	0	3
d__Eukaryota	k__Fungi	p__Ascomycota	c__Sordariomycetes	o__Hypocreales	f__Hypocreales_fam_Incertae_sedis	g__Sarocladium	s__Sarocladium_spinificis	OTU277	0	0	0	0	0	10	0	0	0	0	0	0	0	0	0	10
d__Eukaryota	k__Fungi	p__Ascomycota	c__Eurotiomycetes	o__Eurotiales	f__Aspergillaceae	g__Penicillium	s__Penicillium_spinulosum	OTU217	0	0	0	6	3	0	0	0	0	0	0	0	0	0	0	9
d__Eukaryota	k__Fungi	p__Ascomycota	c__Dothideomycetes	o__Capnodiales	f__Mycosphaerellaceae	g__Zymoseptoria	s__unclassified_g__Zymoseptoria	OTU561	0	0	0	0	0	0	0	0	0	0	0	0	0	6	0	6
d__Eukaryota	k__Fungi	p__Ascomycota	c__Dothideomycetes	o__Pleosporales	f__Phaeosphaeriaceae	g__Leptospora	s__Leptospora_rubella	OTU9	17	0	0	2	39	14	13	16	44	0	0	0	0	18	10	173
d__Eukaryota	k__Fungi	p__Ascomycota	c__Sordariomycetes	o__Hypocreales	f__unclassified_o__Hypocreales	g__unclassified_o__Hypocreales	s__unclassified_o__Hypocreales	OTU590	0	0	0	0	0	0	0	0	0	0	0	0	0	7	0	7
d__Eukaryota	k__Fungi	p__Basidiomycota	c__Tremellomycetes	o__Tremellales	f__Bulleribasidiaceae	g__Hannaella	s__Hannaella_sinensis	OTU212	52	12	6	0	17	18	1	0	1	0	0	0	0	0	1	108
d__Eukaryota	k__Fungi	p__Basidiomycota	c__Tremellomycetes	o__Tremellales	f__Bulleribasidiaceae	g__Hannaella	s__Hannaella_sp	OTU14	48	6	2	0	4	1	0	0	3	0	0	0	0	0	1	65
d__Eukaryota	k__Fungi	p__Basidiomycota	c__Microbotryomycetes	o__Sporidiobolales	f__Sporidiobolaceae	g__Sporidiobolus	s__Sporidiobolus_pararoseus	OTU285	2	8	10	6	26	48	15	0	0	0	0	0	0	0	42	157
d__Eukaryota	k__Fungi	p__unclassified_k__Fungi	c__unclassified_k__Fungi	o__unclassified_k__Fungi	f__unclassified_k__Fungi	g__unclassified_k__Fungi	s__unclassified_k__Fungi	OTU498	5	36	4	119	14	48	1577	2811	4987	941	940	916	0	8	5	12411
d__Eukaryota	k__Fungi	p__Ascomycota	c__Dothideomycetes	o__unclassified_c__Dothideomycetes	f__unclassified_c__Dothideomycetes	g__unclassified_c__Dothideomycetes	s__unclassified_c__Dothideomycetes	OTU710	0	0	0	0	0	2	0	0	0	0	0	0	0	2	13	17
d__Eukaryota	k__Fungi	p__Ascomycota	c__Dothideomycetes	o__Capnodiales	f__Mycosphaerellaceae	g__unclassified_f__Mycosphaerellaceae	s__unclassified_f__Mycosphaerellaceae	OTU99	4	0	5	0	0	0	0	0	0	0	0	0	0	0	0	9
d__Eukaryota	k__Fungi	p__Ascomycota	c__unclassified_p__Ascomycota	o__unclassified_p__Ascomycota	f__unclassified_p__Ascomycota	g__unclassified_p__Ascomycota	s__unclassified_p__Ascomycota	OTU64	0	26	6	0	0	0	0	0	0	0	0	0	0	0	0	32
d__Eukaryota	k__Fungi	p__Ascomycota	c__Sordariomycetes	o__Hypocreales	f__unclassified_o__Hypocreales	g__unclassified_o__Hypocreales	s__unclassified_o__Hypocreales	OTU315	1	0	0	0	55	0	33	52	6	0	0	0	0	0	5	152
d__Eukaryota	k__Fungi	p__Ascomycota	c__Dothideomycetes	o__Pleosporales	f__Didymosphaeriaceae	g__Pseudopithomyces	s__Pseudopithomyces_chartarum	OTU111	0	0	1	1	0	4	0	49	1	0	0	0	0	0	8	64
d__Eukaryota	k__Fungi	p__Ascomycota	c__Dothideomycetes	o__Capnodiales	f__unclassified_o__Capnodiales	g__unclassified_o__Capnodiales	s__unclassified_o__Capnodiales	OTU611	0	0	0	0	0	0	8	11	0	0	0	0	0	20	0	39
d__Eukaryota	k__Fungi	p__Ascomycota	c__Dothideomycetes	o__Pleosporales	f__Phaeosphaeriaceae	g__Setophoma	s__Setophoma_sp	OTU652	0	0	0	0	0	3	0	0	0	0	0	0	0	0	10	13
d__Eukaryota	k__Fungi	p__Ascomycota	c__Eurotiomycetes	o__Eurotiales	f__Aspergillaceae	g__Aspergillus	s__Aspergillus_minisclerotigenes	OTU390	3	9	2	8	13	3	0	0	31	0	0	0	0	9	2	80
d__Eukaryota	k__Fungi	p__Basidiomycota	c__Agaricomycetes	o__Cantharellales	f__Ceratobasidiaceae	g__Ceratobasidium	s__Ceratobasidium_sp	OTU359	3	0	0	0	0	0	0	8	0	0	0	0	0	0	0	11
d__Eukaryota	k__Fungi	p__Basidiomycota	c__Tremellomycetes	o__Tremellales	f__unclassified_o__Tremellales	g__unclassified_o__Tremellales	s__unclassified_o__Tremellales	OTU640	20	2	0	7	23	0	77	26	99	35	0	0	0	57	64	410
d__Eukaryota	k__Fungi	p__Ascomycota	c__Sordariomycetes	o__Boliniales	f__Boliniales_fam_Incertae_sedis	g__Paramicrothyrium	s__Paramicrothyrium_sp	OTU13	2	0	0	0	0	0	0	0	0	0	0	0	0	0	0	2
d__Eukaryota	k__Fungi	p__Ascomycota	c__Dothideomycetes	o__Pleosporales	f__Cucurbitariaceae	g__Pyrenochaetopsis	s__Pyrenochaetopsis_leptospora	OTU621	11	70	10	12	32	17	29	0	67	0	0	0	0	114	199	561
d__Eukaryota	k__Fungi	p__Ascomycota	c__Orbiliomycetes	o__Orbiliales	f__Orbiliaceae	g__Arthrobotrys	s__Arthrobotrys_amerospora	OTU511	0	0	0	0	0	0	0	0	0	727	0	1264	0	0	0	1991
d__Eukaryota	k__Fungi	p__Ascomycota	c__Leotiomycetes	o__Helotiales	f__Helotiaceae	g__Articulospora	s__Articulospora_sp	OTU492	0	0	0	13	69	16	108	99	274	476	0	0	0	113	1626	2794
d__Eukaryota	k__Fungi	p__Ascomycota	c__Sordariomycetes	o__Glomerellales	f__Glomerellaceae	g__Colletotrichum	s__unclassified_g__Colletotrichum	OTU251	0	0	0	1	16	0	0	0	0	0	0	0	0	0	10	27
d__Eukaryota	k__Fungi	p__Basidiomycota	c__Cystobasidiomycetes	o__Cystobasidiales	f__Cystobasidiaceae	g__unclassified_f__Cystobasidiaceae	s__unclassified_f__Cystobasidiaceae	OTU247	4	0	0	4	13	5	0	0	0	0	0	0	0	0	0	26
d__Eukaryota	k__Fungi	p__Ascomycota	c__Eurotiomycetes	o__Chaetothyriales	f__Chaetothyriales_fam_Incertae_sedis	g__Strelitziana	s__Strelitziana_mali	OTU246	60	2	3	6	36	20	85	32	40	550	0	44	0	19	2448	3345
d__Eukaryota	k__Fungi	p__Ascomycota	c__unclassified_p__Ascomycota	o__unclassified_p__Ascomycota	f__unclassified_p__Ascomycota	g__unclassified_p__Ascomycota	s__unclassified_p__Ascomycota	OTU146	2	0	0	0	0	0	0	0	0	0	0	0	0	0	0	2
d__Eukaryota	k__Fungi	p__Ascomycota	c__Dothideomycetes	o__Venturiales	f__Sympoventuriaceae	g__Ochroconis	s__Ochroconis_cordanae	OTU197	9	0	0	1	3	0	0	0	0	0	0	0	0	2	18	33
d__Eukaryota	k__Fungi	p__Ascomycota	c__Sordariomycetes	o__Xylariales	f__unclassified_o__Xylariales	g__unclassified_o__Xylariales	s__unclassified_o__Xylariales	OTU250	0	0	0	0	4	0	0	0	0	0	0	0	0	0	0	4
d__Eukaryota	k__Fungi	p__Ascomycota	c__unclassified_p__Ascomycota	o__unclassified_p__Ascomycota	f__unclassified_p__Ascomycota	g__unclassified_p__Ascomycota	s__unclassified_p__Ascomycota	OTU279	0	0	0	0	0	2	0	0	0	0	0	0	0	0	0	2
d__Eukaryota	k__Fungi	p__Ascomycota	c__Sordariomycetes	o__Hypocreales	f__Hypocreales_fam_Incertae_sedis	g__unclassified_f__Hypocreales_fam_Incertae_sedis	s__unclassified_f__Hypocreales_fam_Incertae_sedis	OTU183	0	0	0	3	0	0	0	0	0	0	0	0	0	0	0	3
d__Eukaryota	k__Fungi	p__Ascomycota	c__Dothideomycetes	o__Capnodiales	f__Cladosporiaceae	g__Cladosporium	s__unclassified_g__Cladosporium	OTU320	0	0	0	0	0	0	1	0	0	1	0	0	0	0	0	2
d__Eukaryota	k__Fungi	p__Ascomycota	c__Sordariomycetes	o__Sordariales	f__Chaetomiaceae	g__unclassified_f__Chaetomiaceae	s__unclassified_f__Chaetomiaceae	OTU551	0	0	0	0	0	0	0	0	0	0	0	0	0	9	0	9
d__Eukaryota	k__Fungi	p__Ascomycota	c__unclassified_p__Ascomycota	o__unclassified_p__Ascomycota	f__unclassified_p__Ascomycota	g__unclassified_p__Ascomycota	s__unclassified_p__Ascomycota	OTU678	3	0	0	0	2	0	0	0	0	0	0	0	0	0	4	9
d__Eukaryota	k__Fungi	p__Basidiomycota	c__Tremellomycetes	o__Trichosporonales	f__Trichosporonaceae	g__Cutaneotrichosporon	s__unclassified_g__Cutaneotrichosporon	OTU548	2	1	12	0	0	0	47	0	0	0	15	2	14	109	1	203
d__Eukaryota	k__Fungi	p__Basidiomycota	c__Tremellomycetes	o__Tremellales	f__Cryptococcaceae	g__Cryptococcus_f__Cryptococcaceae	s__Cryptococcus_sp_g__Cryptococcus	OTU63	0	2	0	0	0	0	0	0	0	0	0	0	0	0	0	2
d__Eukaryota	k__Fungi	p__Ascomycota	c__Saccharomycetes	o__Saccharomycetales	f__Debaryomycetaceae	g__Priceomyces	s__Priceomyces_fermenticarens	OTU33	18	15	6	0	0	0	0	0	0	0	0	0	0	0	0	39
d__Eukaryota	k__Fungi	p__Ascomycota	c__Sordariomycetes	o__Hypocreales	f__unclassified_o__Hypocreales	g__unclassified_o__Hypocreales	s__unclassified_o__Hypocreales	OTU607	0	0	0	0	0	0	0	0	0	0	0	0	0	93	0	93
d__Eukaryota	k__Fungi	p__Basidiomycota	c__Ustilaginomycetes	o__Ustilaginales	f__Ustilaginaceae	g__Anthracocystis	s__unclassified_g__Anthracocystis	OTU309	0	0	0	0	0	0	8	0	0	0	0	0	0	0	0	8
d__Eukaryota	k__Fungi	p__Ascomycota	c__Sordariomycetes	o__Xylariales	f__Apiosporaceae	g__Apiospora	s__Apiospora_montagnei	OTU452	0	0	0	0	0	0	0	0	0	91	0	0	0	0	0	91
d__Eukaryota	k__Fungi	p__Ascomycota	c__Sordariomycetes	o__Magnaporthales	f__Magnaporthaceae	g__unclassified_f__Magnaporthaceae	s__unclassified_f__Magnaporthaceae	OTU86	2	0	0	0	0	0	0	0	0	0	0	0	0	0	0	2
d__Eukaryota	k__Fungi	p__Ascomycota	c__Dothideomycetes	o__Dothideales	f__Aureobasidiaceae	g__Aureobasidium	s__unclassified_g__Aureobasidium	OTU639	0	0	0	0	0	0	0	0	1	0	0	0	0	0	6	7
d__Eukaryota	k__Fungi	p__Ascomycota	c__Sordariomycetes	o__Microascales	f__Microascaceae	g__Cephalotrichum	s__Cephalotrichum_nanum	OTU232	0	0	1	0	9	0	0	0	0	0	0	0	0	0	0	10
d__Eukaryota	k__Fungi	p__Ascomycota	c__Sordariomycetes	o__Hypocreales	f__unclassified_o__Hypocreales	g__unclassified_o__Hypocreales	s__unclassified_o__Hypocreales	OTU631	0	0	0	0	0	1	1	0	0	0	0	0	0	63	14	79
d__Eukaryota	k__Fungi	p__Ascomycota	c__Sordariomycetes	o__Hypocreales	f__unclassified_o__Hypocreales	g__unclassified_o__Hypocreales	s__unclassified_o__Hypocreales	OTU207	8	0	0	3	0	0	0	0	0	0	0	0	0	0	0	11
d__Eukaryota	k__Fungi	p__Ascomycota	c__Sordariomycetes	o__Hypocreales	f__Cordycipitaceae	g__Simplicillium	s__Simplicillium_chinense	OTU518	0	0	0	0	0	0	0	0	0	0	0	156	0	0	0	156
d__Eukaryota	k__Fungi	p__Basidiomycota	c__Microbotryomycetes	o__Sporidiobolales	f__Sporidiobolaceae	g__Sporobolomyces	s__Sporobolomyces_salmonicolor	OTU435	0	0	0	0	0	0	0	0	9	0	0	0	0	0	0	9
d__Eukaryota	k__Fungi	p__Basidiomycota	c__Exobasidiomycetes	o__Exobasidiales	f__Brachybasidiaceae	g__Meira	s__Meira_nashicola	OTU335	0	0	0	0	0	0	14	0	0	0	0	0	0	0	0	14
d__Eukaryota	k__Fungi	p__Ascomycota	c__Dothideomycetes	o__Pleosporales	f__Pleosporaceae	g__Alternaria	s__unclassified_g__Alternaria	OTU334	97	107	121	2127	610	6221	2893	2525	2285	1625	31	1015	0	698	2463	22818
d__Eukaryota	k__Fungi	p__Ascomycota	c__Dothideomycetes	o__Pleosporales	f__Phaeosphaeriaceae	g__Wojnowiciella	s__Wojnowiciella_dactylidis	OTU656	0	0	0	0	0	0	0	0	0	0	0	0	0	0	14	14
d__Eukaryota	k__Fungi	p__Basidiomycota	c__Tremellomycetes	o__Tremellales	f__Bulleribasidiaceae	g__Vishniacozyma	s__Vishniacozyma_dimennae	OTU143	18	0	0	0	0	0	0	0	0	0	0	0	0	0	0	18
d__Eukaryota	k__Fungi	p__Ascomycota	c__Dothideomycetes	o__Pleosporales	f__unclassified_o__Pleosporales	g__unclassified_o__Pleosporales	s__unclassified_o__Pleosporales	OTU297	7	216	0	402	27	532	68	149	235	29	0	0	0	47	43	1755
d__Eukaryota	k__Fungi	p__Ascomycota	c__Dothideomycetes	o__Pleosporales	f__Phaeosphaeriaceae	g__unclassified_f__Phaeosphaeriaceae	s__unclassified_f__Phaeosphaeriaceae	OTU579	0	0	2	11	0	0	0	0	0	0	0	0	0	14	0	27
d__Eukaryota	k__Fungi	p__unclassified_k__Fungi	c__unclassified_k__Fungi	o__unclassified_k__Fungi	f__unclassified_k__Fungi	g__unclassified_k__Fungi	s__unclassified_k__Fungi	OTU436	0	0	0	0	0	0	0	0	6	0	0	0	0	0	0	6
d__Eukaryota	k__Fungi	p__unclassified_k__Fungi	c__unclassified_k__Fungi	o__unclassified_k__Fungi	f__unclassified_k__Fungi	g__unclassified_k__Fungi	s__unclassified_k__Fungi	OTU430	0	0	0	0	0	0	0	0	3	0	0	0	0	0	0	3
d__Eukaryota	k__Fungi	p__Basidiomycota	c__Cystobasidiomycetes	o__Cystobasidiales	f__Cystobasidiaceae	g__Cystobasidium	s__Cystobasidium_sp	OTU401	2	0	0	0	7	0	0	0	43	0	0	0	0	0	18	70
d__Eukaryota	k__Fungi	p__Ascomycota	c__Dothideomycetes	o__Capnodiales	f__Mycosphaerellaceae	g__Passalora	s__Passalora_sp	OTU686	0	0	0	0	0	0	0	0	0	0	0	0	0	0	28	28
d__Eukaryota	k__Fungi	p__Ascomycota	c__Dothideomycetes	o__Pleosporales	f__Phaeosphaeriaceae	g__Leptospora	s__Leptospora_sp	OTU310	4	0	0	1	0	0	4	0	0	0	0	0	0	0	0	9
d__Eukaryota	k__Fungi	p__Ascomycota	c__Saccharomycetes	o__Saccharomycetales	f__Pichiaceae	g__Pichia	s__unclassified_g__Pichia	OTU53	0	7	0	0	0	0	0	0	0	0	0	0	0	0	0	7
d__Eukaryota	k__Fungi	p__unclassified_k__Fungi	c__unclassified_k__Fungi	o__unclassified_k__Fungi	f__unclassified_k__Fungi	g__unclassified_k__Fungi	s__unclassified_k__Fungi	OTU175	0	0	0	14	0	149	0	0	0	0	0	0	0	0	0	163
d__Eukaryota	k__Fungi	p__Ascomycota	c__Sordariomycetes	o__Hypocreales	f__Hypocreaceae	g__Monocillium	s__Monocillium_arctiicola	OTU588	0	0	0	1	3	1	0	0	0	0	0	0	0	7	0	12
d__Eukaryota	k__Fungi	p__Ascomycota	c__Leotiomycetes	o__Thelebolales	f__Pseudeurotiaceae	g__Pseudeurotium	s__Pseudeurotium_sp	OTU49	0	15	2	0	1	0	0	0	0	0	0	0	0	0	0	18
d__Eukaryota	k__Fungi	p__Ascomycota	c__Dothideomycetes	o__Capnodiales	f__Dissoconiaceae	g__Ramichloridium	s__unclassified_g__Ramichloridium	OTU203	2	4	0	4	0	0	0	0	0	0	0	0	0	0	0	10
d__Eukaryota	k__Fungi	p__Chytridiomycota	c__Spizellomycetes	o__Spizellomycetales	f__Powellomycetaceae	g__unclassified_f__Powellomycetaceae	s__Powellomycetaceae_sp	OTU234	0	0	0	0	3	0	0	0	0	0	0	0	0	0	0	3
d__Eukaryota	k__Fungi	p__Basidiomycota	c__Agaricostilbomycetes	o__Agaricostilbales	f__Kondoaceae	g__Kondoa	s__Kondoa_sp	OTU264	2	0	0	0	0	2	0	0	0	0	0	0	0	0	0	4
d__Eukaryota	k__Fungi	p__Ascomycota	c__Eurotiomycetes	o__Eurotiales	f__Aspergillaceae	g__Aspergillus	s__unclassified_g__Aspergillus	OTU545	0	11	3	5	1	1	0	9	0	0	3	2	0	4	0	39
d__Eukaryota	k__Fungi	p__Ascomycota	c__Dothideomycetes	o__Capnodiales	f__Mycosphaerellaceae	g__Pseudocercospora	s__Pseudocercospora_thailandica	OTU426	0	0	0	0	0	0	0	0	36	0	0	0	0	0	0	36
d__Eukaryota	k__Fungi	p__Ascomycota	c__Eurotiomycetes	o__Chaetothyriales	f__Herpotrichiellaceae	g__Exophiala	s__Exophiala_bonariae	OTU293	8	3	0	0	0	5	0	0	0	0	0	0	0	0	0	16
d__Eukaryota	k__Fungi	p__Ascomycota	c__Sordariomycetes	o__Sordariales	f__Chaetomiaceae	g__Zopfiella	s__Zopfiella_sp	OTU477	0	0	0	0	0	0	0	0	0	211	0	0	0	0	0	211
d__Eukaryota	k__Fungi	p__Ascomycota	c__Sordariomycetes	o__Microascales	f__Microascaceae	g__Microascus	s__Microascus_croci	OTU443	0	0	0	0	0	0	0	0	0	4	0	0	0	0	0	4
d__Eukaryota	k__Fungi	p__Basidiomycota	c__Tremellomycetes	o__Tremellales	f__Trimorphomycetaceae	g__Saitozyma	s__Saitozyma_sp	OTU522	3	17	9	0	0	0	0	0	0	0	0	0	8236	116	0	8381
d__Eukaryota	k__Fungi	p__Basidiomycota	c__Tremellomycetes	o__Filobasidiales	f__Piskurozymaceae	g__Solicoccozyma	s__Solicoccozyma_terrea	OTU669	0	0	0	0	0	0	0	0	0	0	0	0	0	0	10	10
d__Eukaryota	k__Fungi	p__Ascomycota	c__Eurotiomycetes	o__Eurotiales	f__Aspergillaceae	g__Penicillium	s__unclassified_g__Penicillium	OTU68	0	4	0	0	0	0	0	0	0	0	0	0	0	0	0	4
d__Eukaryota	k__Fungi	p__Ascomycota	c__Sordariomycetes	o__Hypocreales	f__Cordycipitaceae	g__Lecanicillium	s__unclassified_g__Lecanicillium	OTU125	3	0	0	0	0	0	0	0	0	0	0	0	0	0	0	3
d__Eukaryota	k__Fungi	p__Ascomycota	c__Dothideomycetes	o__Pleosporales	f__Didymosphaeriaceae	g__Paraphaeosphaeria	s__Paraphaeosphaeria_angularis	OTU680	0	0	0	0	0	0	0	0	0	0	0	0	0	0	5	5
d__Eukaryota	k__Fungi	p__Basidiomycota	c__Agaricomycetes	o__Trechisporales	f__Hydnodontaceae	g__Trechispora	s__Trechispora_sp	OTU171	21	3	0	18	4	2	0	0	0	0	0	0	0	0	6	54
d__Eukaryota	k__Fungi	p__Ascomycota	c__Dothideomycetes	o__Pleosporales	f__Massarinaceae	g__Stagonospora	s__Stagonospora_sp	OTU463	15	1	0	1	5	4	0	5	8	67	0	0	0	2	8	116
d__Eukaryota	k__Fungi	p__Basidiomycota	c__Exobasidiomycetes	o__Exobasidiales	f__Brachybasidiaceae	g__Meira	s__Meira_geulakonigii	OTU344	0	0	0	0	0	0	13	1	1	0	0	0	0	0	0	15
d__Eukaryota	k__Fungi	p__Ascomycota	c__Eurotiomycetes	o__Eurotiales	f__Aspergillaceae	g__Monascus	s__Monascus_pilosus	OTU484	0	21	1	0	0	0	0	0	0	330	1	0	0	0	0	353
d__Eukaryota	k__Fungi	p__Basidiomycota	c__Agaricomycetes	o__unclassified_c__Agaricomycetes	f__unclassified_c__Agaricomycetes	g__unclassified_c__Agaricomycetes	s__unclassified_c__Agaricomycetes	OTU158	4	0	0	0	0	0	0	0	0	0	0	0	0	0	0	4
d__Eukaryota	k__Fungi	p__Ascomycota	c__Saccharomycetes	o__Saccharomycetales	f__Pichiaceae	g__Pichia	s__Pichia_kluyveri	OTU31	0	20	0	0	0	0	0	0	0	11	0	0	0	0	0	31
d__Eukaryota	k__Fungi	p__Ascomycota	c__Sordariomycetes	o__Glomerellales	f__Glomerellaceae	g__Colletotrichum	s__Colletotrichum_truncatum	OTU235	0	0	0	0	7	3	0	0	0	0	0	0	0	0	0	10
d__Eukaryota	k__Fungi	p__Ascomycota	c__Dothideomycetes	o__Capnodiales	f__Teratosphaeriaceae	g__Devriesia	s__Devriesia_pseudoamericana	OTU527	0	0	0	0	0	0	0	0	0	0	0	0	0	55	0	55
d__Eukaryota	k__Fungi	p__unclassified_k__Fungi	c__unclassified_k__Fungi	o__unclassified_k__Fungi	f__unclassified_k__Fungi	g__unclassified_k__Fungi	s__unclassified_k__Fungi	OTU357	0	0	0	0	0	0	0	11	9	0	0	0	0	0	0	20
d__Eukaryota	k__Fungi	p__Ascomycota	c__Dothideomycetes	o__Pleosporales	f__Phaeosphaeriaceae	g__unclassified_f__Phaeosphaeriaceae	s__unclassified_f__Phaeosphaeriaceae	OTU69	2	10	0	0	0	0	0	0	0	0	0	0	0	0	0	12
d__Eukaryota	k__Fungi	p__Basidiomycota	c__unclassified_p__Basidiomycota	o__unclassified_p__Basidiomycota	f__unclassified_p__Basidiomycota	g__unclassified_p__Basidiomycota	s__unclassified_p__Basidiomycota	OTU416	1	7	0	2	4	0	67	58	58	0	0	0	0	0	0	197
d__Eukaryota	k__Fungi	p__unclassified_k__Fungi	c__unclassified_k__Fungi	o__unclassified_k__Fungi	f__unclassified_k__Fungi	g__unclassified_k__Fungi	s__unclassified_k__Fungi	OTU622	0	0	0	1	0	0	0	0	23	0	0	0	0	6	6	36
d__Eukaryota	k__Fungi	p__Ascomycota	c__Sordariomycetes	o__Hypocreales	f__Hypocreales_fam_Incertae_sedis	g__Acremonium	s__Acremonium_fusidioides	OTU642	0	0	0	0	0	0	22	59	0	0	0	0	0	84	140	305
d__Eukaryota	k__Fungi	p__Ascomycota	c__Dothideomycetes	o__Capnodiales	f__Dissoconiaceae	g__Dissoconium	s__Dissoconium_sp	OTU73	14	63	0	1	0	0	0	0	0	0	0	0	0	0	0	78
d__Eukaryota	k__Fungi	p__Ascomycota	c__Dothideomycetes	o__Pleosporales	f__Pleosporaceae	g__Alternaria	s__unclassified_g__Alternaria	OTU743	0	0	0	1	1	4	0	2	1	0	0	0	0	0	13	22
d__Eukaryota	k__Fungi	p__Ascomycota	c__Dothideomycetes	o__Pleosporales	f__Tetraplosphaeriaceae	g__Tetraplosphaeria	s__Tetraplosphaeria_sp	OTU626	1	0	0	6	0	0	0	0	0	0	0	0	0	13	0	20
d__Eukaryota	k__Fungi	p__Ascomycota	c__Sordariomycetes	o__unclassified_c__Sordariomycetes	f__unclassified_c__Sordariomycetes	g__unclassified_c__Sordariomycetes	s__unclassified_c__Sordariomycetes	OTU542	6	0	0	0	0	0	0	0	0	0	0	0	0	20	0	26
d__Eukaryota	k__Fungi	p__Ascomycota	c__Sordariomycetes	o__Hypocreales	f__unclassified_o__Hypocreales	g__unclassified_o__Hypocreales	s__unclassified_o__Hypocreales	OTU664	0	0	0	0	0	0	0	0	0	0	0	0	0	12	8	20
d__Eukaryota	k__Fungi	p__Basidiomycota	c__Cystobasidiomycetes	o__Cystobasidiomycetes_ord_Incertae_sedis	f__Symmetrosporaceae	g__Symmetrospora	s__Symmetrospora_sp	OTU266	112	48	20	2	22	42	64	11	92	0	0	0	0	312	293	1018
d__Eukaryota	k__Fungi	p__Basidiomycota	c__Agaricomycetes	o__Agaricales	f__Psathyrellaceae	g__Coprinellus	s__Coprinellus_radians	OTU265	2	0	0	0	0	2	0	0	0	0	0	0	0	0	0	4
d__Eukaryota	k__Fungi	p__Ascomycota	c__unclassified_p__Ascomycota	o__unclassified_p__Ascomycota	f__unclassified_p__Ascomycota	g__unclassified_p__Ascomycota	s__unclassified_p__Ascomycota	OTU721	0	0	0	0	0	0	0	0	0	0	0	0	0	0	4	4
d__Eukaryota	k__Fungi	p__Ascomycota	c__Dothideomycetes	o__Botryosphaeriales	f__Botryosphaeriaceae	g__Neofusicoccum	s__unclassified_g__Neofusicoccum	OTU568	0	0	0	1	2	0	4	0	0	0	0	0	0	4	3	14
d__Eukaryota	k__Fungi	p__Ascomycota	c__Dothideomycetes	o__Capnodiales	f__unclassified_o__Capnodiales	g__unclassified_o__Capnodiales	s__unclassified_o__Capnodiales	OTU633	0	0	0	0	0	0	0	0	0	0	0	0	0	0	20	20
d__Eukaryota	k__Fungi	p__Ascomycota	c__Eurotiomycetes	o__Chaetothyriales	f__Cyphellophoraceae	g__Cyphellophora	s__unclassified_g__Cyphellophora	OTU405	0	0	0	0	0	0	0	0	14	0	0	0	0	0	0	14
d__Eukaryota	k__Fungi	p__Ascomycota	c__Sordariomycetes	o__Hypocreales	f__unclassified_o__Hypocreales	g__unclassified_o__Hypocreales	s__unclassified_o__Hypocreales	OTU471	0	0	0	0	0	0	0	0	0	186	19	0	0	632	2	839
d__Eukaryota	k__Fungi	p__Ascomycota	c__Sordariomycetes	o__Hypocreales	f__Hypocreales_fam_Incertae_sedis	g__Sarocladium	s__unclassified_g__Sarocladium	OTU585	1	0	0	2	2	0	3	0	0	3	0	0	0	83	16	110
d__Eukaryota	k__Fungi	p__Ascomycota	c__Dothideomycetes	o__Capnodiales	f__Cladosporiaceae	g__Cladosporium	s__Cladosporium_austrohemisphaericum	OTU337	1	0	0	0	9	0	18	8	74	0	0	0	0	4	57	171
d__Eukaryota	k__Fungi	p__Basidiomycota	c__Agaricomycetes	o__Polyporales	f__Ganodermataceae	g__Perenniporia	s__Perenniporia_ochroleuca	OTU19	3	0	0	1	0	0	0	0	0	0	0	0	0	0	0	4
d__Eukaryota	k__Fungi	p__Basidiomycota	c__Tremellomycetes	o__Tremellales	f__Tremellaceae	g__Cryptococcus_f__Tremellaceae	s__Cryptococcus_cuniculi	OTU515	0	0	11	0	0	0	0	0	0	0	0	1494	0	0	0	1505
d__Eukaryota	k__Fungi	p__Ascomycota	c__Dothideomycetes	o__Capnodiales	f__Cladosporiaceae	g__Cladosporium	s__Cladosporium_fusiforme	OTU603	0	0	0	0	0	0	0	0	0	0	0	0	0	9	0	9
d__Eukaryota	k__Fungi	p__Ascomycota	c__Sordariomycetes	o__Hypocreales	f__unclassified_o__Hypocreales	g__unclassified_o__Hypocreales	s__unclassified_o__Hypocreales	OTU616	0	0	0	0	0	0	0	0	0	0	0	0	0	16	0	16
d__Eukaryota	k__Fungi	p__Ascomycota	c__Sordariomycetes	o__Hypocreales	f__Ophiocordycipitaceae	g__Hirsutella	s__Hirsutella_sp	OTU497	0	0	0	0	0	0	0	0	0	0	5964	0	0	0	0	5964
d__Eukaryota	k__Fungi	p__Basidiomycota	c__Cystobasidiomycetes	o__Erythrobasidiales	f__Erythrobasidiaceae	g__Erythrobasidium	s__Erythrobasidium_yunnanense	OTU364	3	0	0	0	0	4	0	22	13	0	0	0	0	0	8	50
d__Eukaryota	k__Fungi	p__Ascomycota	c__Eurotiomycetes	o__Chaetothyriales	f__Herpotrichiellaceae	g__unclassified_f__Herpotrichiellaceae	s__unclassified_f__Herpotrichiellaceae	OTU362	0	0	0	0	0	0	0	4	0	0	0	0	0	0	0	4
d__Eukaryota	k__Fungi	p__Basidiomycota	c__Tremellomycetes	o__unclassified_c__Tremellomycetes	f__unclassified_c__Tremellomycetes	g__unclassified_c__Tremellomycetes	s__unclassified_c__Tremellomycetes	OTU268	0	0	0	0	0	11	0	0	0	0	0	0	0	0	0	11
d__Eukaryota	k__Fungi	p__Ascomycota	c__Dothideomycetes	o__Capnodiales	f__Mycosphaerellaceae	g__Zymoseptoria	s__Zymoseptoria_sp	OTU166	3	0	0	2	0	3	0	0	0	0	0	0	0	8	11	27
d__Eukaryota	k__Fungi	p__Basidiomycota	c__Microbotryomycetes	o__Sporidiobolales	f__Sporidiobolaceae	g__Rhodotorula	s__Rhodotorula_paludigena	OTU124	1	0	20	0	0	0	0	0	0	0	0	0	0	0	0	21
d__Eukaryota	k__Fungi	p__Ascomycota	c__Dothideomycetes	o__Capnodiales	f__Mycosphaerellaceae	g__Acrodontium	s__Acrodontium_crateriforme	OTU557	4	0	0	3	0	0	0	0	0	0	0	0	0	63	0	70
d__Eukaryota	k__Fungi	p__Ascomycota	c__Dothideomycetes	o__Pleosporales	f__Pleosporales_fam_Incertae_sedis	g__Dokmaia	s__Dokmaia_sp	OTU562	83	30	3	23	17	0	29	0	27	0	0	0	0	635	136	983
d__Eukaryota	k__Fungi	p__Ascomycota	c__Dothideomycetes	o__Capnodiales	f__Dissoconiaceae	g__Ramichloridium	s__Ramichloridium_apiculatum	OTU139	36	17	1	191	12	447	0	478	204	11	0	0	0	29	15	1441
d__Eukaryota	k__Fungi	p__Ascomycota	c__Eurotiomycetes	o__Eurotiales	f__Aspergillaceae	g__Penicillium	s__Penicillium_paneum	OTU494	0	2	0	0	4	0	0	0	24	0	2255	0	0	0	0	2285
d__Eukaryota	k__Fungi	p__Ascomycota	c__Sordariomycetes	o__Xylariales	f__Microdochiaceae	g__Microdochium	s__Microdochium_colombiense	OTU66	4	12	5	0	0	0	0	0	0	0	0	0	0	0	0	21
d__Eukaryota	k__Fungi	p__Mortierellomycota	c__Mortierellomycetes	o__Mortierellales	f__Mortierellaceae	g__Mortierella	s__Mortierella_sp	OTU8	17	0	0	0	0	0	0	0	0	0	0	0	0	0	0	17
d__Eukaryota	k__Fungi	p__Basidiomycota	c__Agaricostilbomycetes	o__Agaricostilbales	f__Agaricostilbaceae	g__Sterigmatomyces	s__Sterigmatomyces_sp	OTU191	0	0	0	3	0	0	0	0	0	0	0	0	0	0	0	3
d__Eukaryota	k__Fungi	p__Ascomycota	c__Eurotiomycetes	o__Chaetothyriales	f__Cyphellophoraceae	g__unclassified_f__Cyphellophoraceae	s__Cyphellophoraceae_sp	OTU546	2	0	0	0	0	0	0	0	0	0	0	0	0	3	0	5
d__Eukaryota	k__Fungi	p__Chytridiomycota	c__unclassified_p__Chytridiomycota	o__unclassified_p__Chytridiomycota	f__unclassified_p__Chytridiomycota	g__unclassified_p__Chytridiomycota	s__unclassified_p__Chytridiomycota	OTU119	0	1	1	3	0	0	0	0	0	0	0	0	0	0	0	5
d__Eukaryota	k__Fungi	p__Ascomycota	c__Sordariomycetes	o__Diaporthales	f__Valsaceae	g__Phomopsis	s__Phomopsis_prunorum	OTU658	0	0	0	0	0	0	0	0	0	0	0	0	0	0	7	7
d__Eukaryota	k__Fungi	p__Ascomycota	c__unclassified_p__Ascomycota	o__unclassified_p__Ascomycota	f__unclassified_p__Ascomycota	g__unclassified_p__Ascomycota	s__unclassified_p__Ascomycota	OTU308	54	0	0	15	2	73	436	37	23	0	0	0	0	99	55	794
d__Eukaryota	k__Fungi	p__Rozellomycota	c__unclassified_p__Rozellomycota	o__unclassified_p__Rozellomycota	f__unclassified_p__Rozellomycota	g__unclassified_p__Rozellomycota	s__Rozellomycota_sp	OTU520	0	0	0	0	0	0	0	0	0	0	0	0	3882	0	0	3882
d__Eukaryota	k__Fungi	p__Ascomycota	c__unclassified_p__Ascomycota	o__unclassified_p__Ascomycota	f__unclassified_p__Ascomycota	g__unclassified_p__Ascomycota	s__unclassified_p__Ascomycota	OTU28	0	3	0	0	0	0	0	0	0	0	0	0	0	0	0	3
d__Eukaryota	k__Fungi	p__Basidiomycota	c__Agaricomycetes	o__Agaricales	f__Strophariaceae	g__Psilocybe	s__Psilocybe_sp	OTU222	17	0	0	5	20	2	0	0	0	0	0	0	0	0	0	44
d__Eukaryota	k__Fungi	p__Ascomycota	c__Eurotiomycetes	o__Eurotiales	f__Aspergillaceae	g__Aspergillus	s__unclassified_g__Aspergillus	OTU399	0	0	0	0	0	0	0	0	15	0	0	0	0	0	0	15
d__Eukaryota	k__Fungi	p__Ascomycota	c__Sordariomycetes	o__Hypocreales	f__unclassified_o__Hypocreales	g__unclassified_o__Hypocreales	s__unclassified_o__Hypocreales	OTU326	0	0	0	0	0	0	23	0	0	0	0	0	0	0	4	27
d__Eukaryota	k__Fungi	p__Ascomycota	c__Sordariomycetes	o__Hypocreales	f__Nectriaceae	g__Gibberella	s__Gibberella_avenacea	OTU101	2	0	11	0	5	0	0	0	21	0	0	0	0	0	0	39
d__Eukaryota	k__Fungi	p__unclassified_k__Fungi	c__unclassified_k__Fungi	o__unclassified_k__Fungi	f__unclassified_k__Fungi	g__unclassified_k__Fungi	s__unclassified_k__Fungi	OTU94	6	0	21	1	0	0	0	0	0	0	0	0	0	0	0	28
d__Eukaryota	k__Fungi	p__Ascomycota	c__Dothideomycetes	o__Pleosporales	f__Tetraplosphaeriaceae	g__Tetraplosphaeria	s__unclassified_g__Tetraplosphaeria	OTU577	3	3	0	19	5	0	0	0	0	0	0	0	0	16	50	96
d__Eukaryota	k__Fungi	p__Ascomycota	c__Sordariomycetes	o__Trichosphaeriales	f__Trichosphaeriaceae	g__Nigrospora	s__Nigrospora_oryzae	OTU273	0	11	5	0	9	120	0	0	0	0	0	0	0	14	39	198
d__Eukaryota	k__Fungi	p__Ascomycota	c__Dothideomycetes	o__Pleosporales	f__Montagnulaceae	g__unclassified_f__Montagnulaceae	s__Montagnulaceae_sp	OTU182	1	0	0	3	0	0	0	0	0	0	0	0	0	0	0	4
d__Eukaryota	k__Fungi	p__Basidiomycota	c__Exobasidiomycetes	o__Entylomatales	f__Entylomatales_fam_Incertae_sedis	g__Tilletiopsis	s__Tilletiopsis_washingtonensis	OTU283	3	0	0	0	4	5	0	3	2	0	0	0	0	0	0	17
d__Eukaryota	k__Fungi	p__Basidiomycota	c__Microbotryomycetes	o__Sporidiobolales	f__Sporidiobolaceae	g__Sporobolomyces	s__Sporobolomyces_carnicolor	OTU116	87	151	90	41	125	799	0	147	5	0	0	0	0	22	180	1647
d__Eukaryota	k__Fungi	p__Basidiomycota	c__unclassified_p__Basidiomycota	o__unclassified_p__Basidiomycota	f__unclassified_p__Basidiomycota	g__unclassified_p__Basidiomycota	s__unclassified_p__Basidiomycota	OTU280	1	0	0	0	0	7	0	0	0	0	0	0	0	0	0	8
d__Eukaryota	k__Fungi	p__Ascomycota	c__Dothideomycetes	o__Pleosporales	f__Didymosphaeriaceae	g__Pseudopithomyces	s__Pseudopithomyces_chartarum	OTU368	0	0	0	0	0	0	0	42	0	0	0	0	0	0	0	42
d__Eukaryota	k__Fungi	p__Ascomycota	c__Sordariomycetes	o__Xylariales	f__Xylariaceae	g__Zygosporium	s__Zygosporium_pseudogibbum	OTU160	6	0	1	14	0	4	0	0	0	0	0	0	0	0	0	25
d__Eukaryota	k__Fungi	p__Ascomycota	c__unclassified_p__Ascomycota	o__unclassified_p__Ascomycota	f__unclassified_p__Ascomycota	g__unclassified_p__Ascomycota	s__unclassified_p__Ascomycota	OTU571	0	0	0	0	0	0	0	0	0	0	0	0	0	45	0	45
d__Eukaryota	k__Fungi	p__Ascomycota	c__Eurotiomycetes	o__Eurotiales	f__Aspergillaceae	g__Penicillium	s__unclassified_g__Penicillium	OTU347	0	0	0	0	0	0	0	9	0	0	0	0	0	0	0	9
d__Eukaryota	k__Fungi	p__Ascomycota	c__Dothideomycetes	o__Capnodiales	f__Teratosphaeriaceae	g__unclassified_f__Teratosphaeriaceae	s__unclassified_f__Teratosphaeriaceae	OTU95	0	0	3	0	0	0	0	0	0	0	0	0	0	0	0	3
d__Eukaryota	k__Fungi	p__unclassified_k__Fungi	c__unclassified_k__Fungi	o__unclassified_k__Fungi	f__unclassified_k__Fungi	g__unclassified_k__Fungi	s__unclassified_k__Fungi	OTU61	0	3	0	0	0	0	0	0	0	0	0	0	0	0	0	3
d__Eukaryota	k__Fungi	p__Ascomycota	c__Dothideomycetes	o__Capnodiales	f__Teratosphaeriaceae	g__unclassified_f__Teratosphaeriaceae	s__unclassified_f__Teratosphaeriaceae	OTU574	15	46	0	0	0	12	0	0	0	0	0	0	0	634	108	815
d__Eukaryota	k__Fungi	p__Ascomycota	c__Dothideomycetes	o__Pleosporales	f__Phaeosphaeriaceae	g__unclassified_f__Phaeosphaeriaceae	s__unclassified_f__Phaeosphaeriaceae	OTU281	8	0	0	22	1	11	0	7	69	0	0	0	0	165	71	354
d__Eukaryota	k__Fungi	p__Ascomycota	c__Dothideomycetes	o__Botryosphaeriales	f__Botryosphaeriaceae	g__Lasiodiplodia	s__unclassified_g__Lasiodiplodia	OTU717	0	0	0	0	0	0	0	2	0	0	0	0	0	5	55	62
d__Eukaryota	k__Fungi	p__Basidiomycota	c__Microbotryomycetes	o__Sporidiobolales	f__Sporidiobolaceae	g__Rhodotorula	s__Rhodotorula_mucilaginosa	OTU341	0	0	0	1	0	0	30	0	0	0	0	0	0	0	20	51
d__Eukaryota	k__Fungi	p__Ascomycota	c__Eurotiomycetes	o__Chaetothyriales	f__unclassified_o__Chaetothyriales	g__unclassified_o__Chaetothyriales	s__unclassified_o__Chaetothyriales	OTU635	7	0	0	0	0	0	6	0	0	0	0	0	0	0	18	31
d__Eukaryota	k__Fungi	p__Ascomycota	c__Dothideomycetes	o__Pleosporales	f__Trematosphaeriaceae	g__Trematosphaeria	s__Trematosphaeria_sp	OTU667	3	0	0	1	0	0	0	0	0	0	0	0	0	0	13	17
d__Eukaryota	k__Fungi	p__Ascomycota	c__Dothideomycetes	o__Pleosporales	f__Thyridariaceae	g__Roussoella	s__Roussoella_solani	OTU84	3	0	0	0	0	0	0	0	0	0	0	0	0	0	0	3
d__Eukaryota	k__Fungi	p__Ascomycota	c__Eurotiomycetes	o__Eurotiales	f__Aspergillaceae	g__Penicillium	s__Penicillium_ochrochloron	OTU313	2	0	0	0	0	0	20	0	0	0	0	0	0	0	0	22
d__Eukaryota	k__Fungi	p__Ascomycota	c__unclassified_p__Ascomycota	o__unclassified_p__Ascomycota	f__unclassified_p__Ascomycota	g__unclassified_p__Ascomycota	s__unclassified_p__Ascomycota	OTU446	2	0	0	0	0	0	8	0	0	319	0	0	0	0	0	329
d__Eukaryota	k__Fungi	p__Basidiomycota	c__Exobasidiomycetes	o__unclassified_c__Exobasidiomycetes	f__unclassified_c__Exobasidiomycetes	g__unclassified_c__Exobasidiomycetes	s__unclassified_c__Exobasidiomycetes	OTU422	0	0	0	0	0	0	0	0	4	0	0	0	0	0	0	4
d__Eukaryota	k__Fungi	p__Basidiomycota	c__Tremellomycetes	o__Tremellales	f__Bulleraceae	g__Bullera	s__Bullera_alba	OTU147	20	7	63	0	70	29	107	0	0	0	0	0	0	37	131	464
d__Eukaryota	k__Fungi	p__Basidiomycota	c__Tremellomycetes	o__Tremellales	f__unclassified_o__Tremellales	g__unclassified_o__Tremellales	s__unclassified_o__Tremellales	OTU237	0	2	1	0	2	1	0	0	0	0	0	0	0	0	0	6
d__Eukaryota	k__Fungi	p__Ascomycota	c__Sordariomycetes	o__Hypoceales	f__Catabotrydaceae	g__Calostilbe	s__Calostilbe_striispora	OTU256	0	0	0	0	13	0	0	0	0	0	0	0	0	0	0	13
d__Eukaryota	k__Fungi	p__Ascomycota	c__Dothideomycetes	o__Capnodiales	f__Mycosphaerellaceae	g__Cercospora	s__unclassified_g__Cercospora	OTU659	634	72	37	178	647	952	992	2531	853	535	0	0	0	2453	4296	14180
d__Eukaryota	k__Fungi	p__Basidiomycota	c__Tremellomycetes	o__Tremellales	f__Bulleribasidiaceae	g__Hannaella	s__Hannaella_sp	OTU77	12	10	0	1	7	15	1	1	3	0	0	0	0	1	2	53
d__Eukaryota	k__Fungi	p__Ascomycota	c__Dothideomycetes	o__Pleosporales	f__Lophiostomataceae	g__Pseudolophiostoma	s__Pseudolophiostoma_sp	OTU190	0	0	0	3	0	0	0	0	0	0	0	0	0	0	0	3
d__Eukaryota	k__Fungi	p__Basidiomycota	c__Agaricomycetes	o__Russulales	f__Lachnocladiaceae	g__Scytinostroma	s__Scytinostroma_sp	OTU360	0	0	0	0	0	0	0	6	0	0	0	0	0	0	0	6
d__Eukaryota	k__Fungi	p__Ascomycota	c__Sordariomycetes	o__Hypocreales	f__Hypocreales_fam_Incertae_sedis	g__Sarocladium	s__Sarocladium_implicatum	OTU600	0	0	0	0	0	0	0	0	0	0	0	0	0	32	0	32
d__Eukaryota	k__Fungi	p__Ascomycota	c__Dothideomycetes	o__Capnodiales	f__Capnodiaceae	g__Antennariella	s__Antennariella_placitae	OTU657	0	0	0	0	0	0	0	0	0	0	0	0	0	0	14	14
d__Eukaryota	k__Fungi	p__Basidiomycota	c__Exobasidiomycetes	o__Tilletiales	f__Tilletiaceae	g__Tilletia	s__unclassified_g__Tilletia	OTU276	0	0	0	0	0	3	0	0	0	0	0	0	0	0	0	3
d__Eukaryota	k__Fungi	p__Ascomycota	c__Eurotiomycetes	o__Eurotiales	f__Aspergillaceae	g__Aspergillus	s__Aspergillus_penicillioides	OTU691	1	1	0	0	1	3	0	3	0	0	0	0	0	3	6	18
d__Eukaryota	k__Fungi	p__Basidiomycota	c__Cystobasidiomycetes	o__Cystobasidiomycetes_ord_Incertae_sedis	f__Symmetrosporaceae	g__Symmetrospora	s__Symmetrospora_symmetrica	OTU451	2	2	0	1	16	4	188	33	158	190	0	0	0	0	78	672
d__Eukaryota	k__Fungi	p__Ascomycota	c__Sordariomycetes	o__Trichosphaeriales	f__Trichosphaeriaceae	g__Nigrospora	s__Nigrospora_sp	OTU323	0	0	0	0	0	4	25	0	0	0	0	0	0	0	0	29
d__Eukaryota	k__Fungi	p__Ascomycota	c__Saccharomycetes	o__Saccharomycetales	f__Metschnikowiaceae	g__Kodamaea	s__Kodamaea_transpacifica	OTU35	9868	16589	44445	282	6914	122	0	0	0	0	0	0	0	0	0	78220
d__Eukaryota	k__Fungi	p__Ascomycota	c__Leotiomycetes	o__Helotiales	f__unclassified_o__Helotiales	g__unclassified_o__Helotiales	s__unclassified_o__Helotiales	OTU70	0	4	0	0	0	0	0	0	0	0	0	0	0	0	0	4
d__Eukaryota	k__Fungi	p__Ascomycota	c__unclassified_p__Ascomycota	o__unclassified_p__Ascomycota	f__unclassified_p__Ascomycota	g__unclassified_p__Ascomycota	s__unclassified_p__Ascomycota	OTU487	0	0	0	0	0	0	0	0	0	14	0	0	0	0	0	14
d__Eukaryota	k__Fungi	p__Ascomycota	c__Sordariomycetes	o__Diaporthales	f__Diaporthaceae	g__Diaporthe	s__unclassified_g__Diaporthe	OTU617	0	0	0	0	0	0	0	0	0	0	0	0	0	8	0	8
d__Eukaryota	k__Fungi	p__Ascomycota	c__Dothideomycetes	o__Pleosporales	f__Didymosphaeriaceae	g__Paraphaeosphaeria	s__Paraphaeosphaeria_michotii	OTU584	7	4	1	0	0	0	0	20	0	0	0	0	0	21	0	53
d__Eukaryota	k__Fungi	p__Ascomycota	c__Eurotiomycetes	o__Chaetothyriales	f__Chaetothyriales_fam_Incertae_sedis	g__Strelitziana	s__unclassified_g__Strelitziana	OTU288	0	0	0	0	0	3	0	0	0	0	0	0	0	0	0	3
d__Eukaryota	k__Fungi	p__Basidiomycota	c__Cystobasidiomycetes	o__Erythrobasidiales	f__Erythrobasidiaceae	g__Erythrobasidium	s__unclassified_g__Erythrobasidium	OTU536	10	14	0	0	3	1	45	27	10	0	0	0	0	28	77	215
d__Eukaryota	k__Fungi	p__Basidiomycota	c__unclassified_p__Basidiomycota	o__unclassified_p__Basidiomycota	f__unclassified_p__Basidiomycota	g__unclassified_p__Basidiomycota	s__unclassified_p__Basidiomycota	OTU741	0	0	0	0	0	0	0	0	0	0	0	0	0	0	26	26
d__Eukaryota	k__Fungi	p__Ascomycota	c__Dothideomycetes	o__Pleosporales	f__Phaeosphaeriaceae	g__unclassified_f__Phaeosphaeriaceae	s__unclassified_f__Phaeosphaeriaceae	OTU149	3	0	0	0	0	0	0	0	0	0	0	0	0	0	0	3
d__Eukaryota	k__Fungi	p__unclassified_k__Fungi	c__unclassified_k__Fungi	o__unclassified_k__Fungi	f__unclassified_k__Fungi	g__unclassified_k__Fungi	s__unclassified_k__Fungi	OTU365	0	0	0	0	0	0	1	2	2	0	0	0	0	0	0	5
d__Eukaryota	k__Fungi	p__Ascomycota	c__Sordariomycetes	o__Hypocreales	f__Hypocreales_fam_Incertae_sedis	g__Sarocladium	s__Sarocladium_kiliense	OTU177	73	385	34	28188	76	770	706	2788	474	182	90	0	0	719	268	34753
d__Eukaryota	k__Fungi	p__Ascomycota	c__Dothideomycetes	o__Pleosporales	f__Massarinaceae	g__Saccharicola	s__Saccharicola_sp	OTU532	0	0	0	0	0	0	0	0	0	0	0	0	0	22	0	22
d__Eukaryota	k__Fungi	p__Ascomycota	c__Sordariomycetes	o__Glomerellales	f__Plectosphaerellaceae	g__Musicillium	s__Musicillium_theobromae	OTU444	0	3	0	3	22	28	22	0	88	1151	0	0	0	12	35	1364
d__Eukaryota	k__Fungi	p__Ascomycota	c__Dothideomycetes	o__Capnodiales	f__Neodevriesiaceae	g__Neodevriesia	s__unclassified_g__Neodevriesia	OTU722	0	0	0	0	0	0	0	0	0	0	0	0	0	0	9	9
d__Eukaryota	k__Fungi	p__Ascomycota	c__Sordariomycetes	o__Sordariales	f__Helminthosphaeriaceae	g__Endophragmiella	s__unclassified_g__Endophragmiella	OTU350	0	0	0	0	0	0	0	11	0	0	0	0	0	0	0	11
d__Eukaryota	k__Fungi	p__Ascomycota	c__Sordariomycetes	o__Hypocreales	f__Nectriaceae	g__Fusarium	s__Fusarium_biseptatum	OTU429	0	14	0	0	19	0	0	0	48	0	0	0	0	0	0	81
d__Eukaryota	k__Fungi	p__Basidiomycota	c__Tremellomycetes	o__Tremellales	f__Bulleribasidiaceae	g__Hannaella	s__Hannaella_pagnoccae	OTU38	265	944	61	61	356	1011	391	326	48	0	802	0	0	3377	1138	8780
d__Eukaryota	k__Fungi	p__Ascomycota	c__Sordariomycetes	o__Xylariales	f__Sporocadaceae	g__Neopestalotiopsis	s__Neopestalotiopsis_protearum	OTU433	296	355	82	214	207	1133	1297	1581	1756	10452	360	895	0	12415	6469	37512
d__Eukaryota	k__Fungi	p__unclassified_k__Fungi	c__unclassified_k__Fungi	o__unclassified_k__Fungi	f__unclassified_k__Fungi	g__unclassified_k__Fungi	s__unclassified_k__Fungi	OTU437	0	0	0	0	0	0	0	1	3	0	0	0	0	0	0	4
d__Eukaryota	k__Fungi	p__unclassified_k__Fungi	c__unclassified_k__Fungi	o__unclassified_k__Fungi	f__unclassified_k__Fungi	g__unclassified_k__Fungi	s__unclassified_k__Fungi	OTU538	1	0	0	0	0	0	0	0	0	0	0	0	0	13	9	23
d__Eukaryota	k__Fungi	p__Ascomycota	c__Dothideomycetes	o__Pleosporales	f__Pleosporaceae	g__Alternaria	s__Alternaria_vanuatuensis	OTU694	0	0	0	0	0	0	0	0	0	0	0	0	0	0	12	12
d__Eukaryota	k__Fungi	p__Ascomycota	c__Dothideomycetes	o__Pleosporales	f__Periconiaceae	g__Periconia	s__Periconia_byssoides	OTU314	21	0	4	41	75	12	82	0	29	0	0	0	0	0	19	283
d__Eukaryota	k__Fungi	p__Ascomycota	c__Sordariomycetes	o__Hypocreales	f__Nectriaceae	g__Fusarium	s__Fusarium_concentricum	OTU456	695	511	249	2532	1531	2437	367	785	524	453	0	827	0	567	100	11578
d__Eukaryota	k__Fungi	p__Ascomycota	c__Sordariomycetes	o__Glomerellales	f__Plectosphaerellaceae	g__Chordomyces	s__Chordomyces_antarcticus	OTU500	11	0	0	2	6	0	0	0	4	0	796	0	0	0	29	848
d__Eukaryota	k__Fungi	p__Ascomycota	c__Dothideomycetes	o__Pleosporales	f__Lentitheciaceae	g__Poaceascoma	s__Poaceascoma_taiwanense	OTU295	0	0	0	0	0	3	0	0	0	0	0	0	0	0	0	3
d__Eukaryota	k__Fungi	p__Ascomycota	c__Eurotiomycetes	o__Chaetothyriales	f__unclassified_o__Chaetothyriales	g__unclassified_o__Chaetothyriales	s__unclassified_o__Chaetothyriales	OTU468	2	2	2	1	17	2	0	0	0	725	0	0	0	49	227	1027
d__Eukaryota	k__Fungi	p__Ascomycota	c__Sordariomycetes	o__Sordariales	f__Chaetomiaceae	g__Chaetomium	s__Chaetomium_grande	OTU479	0	0	0	0	0	0	0	0	0	443	0	0	0	0	0	443
d__Eukaryota	k__Fungi	p__Ascomycota	c__Dothideomycetes	o__Pleosporales	f__unclassified_o__Pleosporales	g__unclassified_o__Pleosporales	s__unclassified_o__Pleosporales	OTU201	1	0	0	4	1	0	0	0	0	0	0	0	0	1	0	7
d__Eukaryota	k__Fungi	p__Ascomycota	c__Saccharomycetes	o__Saccharomycetales	f__Saccharomycetales_fam_Incertae_sedis	g__Candida	s__Candida_tropicalis	OTU372	3	16	27	0	0	10	28	38	0	0	0	0	0	27	0	149
d__Eukaryota	k__Fungi	p__Ascomycota	c__Sordariomycetes	o__Xylariales	f__Xylariaceae	g__Rosellinia	s__Rosellinia_aquila	OTU540	0	0	0	0	0	0	0	0	0	0	0	0	0	6	0	6
d__Eukaryota	k__Fungi	p__Ascomycota	c__Sordariomycetes	o__Hypocreales	f__Hypocreales_fam_Incertae_sedis	g__Sarocladium	s__Sarocladium_strictum	OTU233	7	4	0	203	3	158	255	248	375	425	0	298	0	1607	617	4200
d__Eukaryota	k__Fungi	p__Ascomycota	c__Sordariomycetes	o__Hypocreales	f__Hypocreales_fam_Incertae_sedis	g__Sarocladium	s__Sarocladium_gamsii	OTU153	2	0	0	0	0	0	0	0	0	0	0	0	0	2	0	4
d__Eukaryota	k__Fungi	p__Ascomycota	c__Sordariomycetes	o__Xylariales	f__Microdochiaceae	g__Microdochium	s__Microdochium_sp	OTU292	4	0	0	3	0	8	0	0	0	0	0	0	0	0	0	15
d__Eukaryota	k__Fungi	p__Basidiomycota	c__Agaricostilbomycetes	o__Agaricostilbales	f__Chionosphaeraceae	g__Kurtzmanomyces	s__Kurtzmanomyces_insolitus	OTU419	274	1	9	71	59	20	28	36	127	0	0	0	0	51	107	783
d__Eukaryota	k__Fungi	p__Ascomycota	c__Sordariomycetes	o__Diaporthales	f__Schizoparmaceae	g__Coniella	s__unclassified_g__Coniella	OTU291	0	0	0	0	0	3	0	0	0	0	0	0	0	0	0	3
d__Eukaryota	k__Fungi	p__unclassified_k__Fungi	c__unclassified_k__Fungi	o__unclassified_k__Fungi	f__unclassified_k__Fungi	g__unclassified_k__Fungi	s__unclassified_k__Fungi	OTU450	0	0	0	0	0	0	0	0	0	433	0	0	0	0	0	433
d__Eukaryota	k__Fungi	p__Ascomycota	c__Sordariomycetes	o__Xylariales	f__unclassified_o__Xylariales	g__unclassified_o__Xylariales	s__unclassified_o__Xylariales	OTU732	0	0	0	0	0	0	0	0	0	0	0	0	0	0	4	4
d__Eukaryota	k__Fungi	p__Ascomycota	c__Sordariomycetes	o__unclassified_c__Sordariomycetes	f__unclassified_c__Sordariomycetes	g__unclassified_c__Sordariomycetes	s__unclassified_c__Sordariomycetes	OTU665	2	0	9	2	0	0	0	0	0	0	0	0	0	0	7	20
d__Eukaryota	k__Fungi	p__Basidiomycota	c__Tremellomycetes	o__Filobasidiales	f__Piskurozymaceae	g__Solicoccozyma	s__Solicoccozyma_aeria	OTU519	0	0	0	0	0	0	0	0	0	0	0	0	2819	19	0	2838
d__Eukaryota	k__Fungi	p__Ascomycota	c__Sordariomycetes	o__Diaporthales	f__Diaporthaceae	g__Diaporthe	s__Diaporthe_eucalyptorum	OTU671	0	0	0	0	0	0	0	0	0	0	0	0	0	0	10	10
d__Eukaryota	k__Fungi	p__Ascomycota	c__Sordariomycetes	o__Hypocreales	f__Hypocreales_fam_Incertae_sedis	g__Sarocladium	s__Sarocladium_sp	OTU625	5	2	0	5	0	0	0	0	0	0	0	0	0	11	0	23
d__Eukaryota	k__Fungi	p__Ascomycota	c__Sordariomycetes	o__Glomerellales	f__Plectosphaerellaceae	g__unclassified_f__Plectosphaerellaceae	s__unclassified_f__Plectosphaerellaceae	OTU375	0	0	0	7	0	0	0	19	0	0	0	0	0	22	0	48
d__Eukaryota	k__Fungi	p__Basidiomycota	c__Tremellomycetes	o__Tremellales	f__Cuniculitremaceae	g__Kockovaella	s__unclassified_g__Kockovaella	OTU601	0	0	2	0	0	0	0	0	0	0	0	0	0	69	0	71
d__Eukaryota	k__Fungi	p__Ascomycota	c__Sordariomycetes	o__Xylariales	f__Xylariales_fam_Incertae_sedis	g__Robillarda	s__unclassified_g__Robillarda	OTU398	0	0	0	0	0	0	0	0	7	0	0	0	0	0	0	7
d__Eukaryota	k__Fungi	p__Ascomycota	c__Dothideomycetes	o__Capnodiales	f__unclassified_o__Capnodiales	g__unclassified_o__Capnodiales	s__unclassified_o__Capnodiales	OTU22	4	0	0	0	0	1	0	0	0	0	0	0	0	0	0	5
d__Eukaryota	k__Fungi	p__Ascomycota	c__Eurotiomycetes	o__Eurotiales	f__Aspergillaceae	g__Penicillium	s__Penicillium_oxalicum	OTU241	10	4	0	7	2	0	0	0	0	0	0	0	0	10	0	33
d__Eukaryota	k__Fungi	p__Basidiomycota	c__Tremellomycetes	o__Filobasidiales	f__Filobasidiaceae	g__Filobasidium	s__Filobasidium_sp	OTU354	57	47	38	28	156	123	77	99	232	0	0	0	0	70	83	1010
d__Eukaryota	k__Fungi	p__Ascomycota	c__Eurotiomycetes	o__Chaetothyriales	f__Chaetothyriales_fam_Incertae_sedis	g__Strelitziana	s__unclassified_g__Strelitziana	OTU661	3	0	0	3	1	0	0	0	0	0	0	0	0	6	22	35
d__Eukaryota	k__Fungi	p__Ascomycota	c__Sordariomycetes	o__Diaporthales	f__Diaporthaceae	g__Diaporthe	s__unclassified_g__Diaporthe	OTU434	0	0	0	0	0	0	0	0	8	0	0	0	0	0	0	8
d__Eukaryota	k__Fungi	p__Ascomycota	c__Dothideomycetes	o__Pleosporales	f__Phaeosphaeriaceae	g__unclassified_f__Phaeosphaeriaceae	s__unclassified_f__Phaeosphaeriaceae	OTU363	39	32	14	30	41	6	48	38	22	0	0	0	0	184	42	496
d__Eukaryota	k__Fungi	p__Ascomycota	c__Sordariomycetes	o__Sordariales	f__Lasiosphaeriaceae	g__unclassified_f__Lasiosphaeriaceae	s__unclassified_f__Lasiosphaeriaceae	OTU104	0	0	6	0	0	0	0	0	0	0	0	0	0	0	0	6
d__Eukaryota	k__Fungi	p__Ascomycota	c__Dothideomycetes	o__Capnodiales	f__Neodevriesiaceae	g__Neodevriesia	s__unclassified_g__Neodevriesia	OTU745	0	0	0	0	0	0	0	0	0	0	0	0	0	0	15	15
d__Eukaryota	k__Fungi	p__Ascomycota	c__Dothideomycetes	o__Capnodiales	f__Mycosphaerellaceae	g__Pseudocercospora	s__unclassified_g__Pseudocercospora	OTU559	3	0	0	0	2	0	0	0	0	0	0	0	0	7	0	12
d__Eukaryota	k__Fungi	p__Ascomycota	c__Dothideomycetes	o__Pleosporales	f__Sporormiaceae	g__Westerdykella	s__unclassified_g__Westerdykella	OTU245	0	0	0	0	7	0	0	0	0	0	0	0	0	0	0	7
d__Eukaryota	k__Fungi	p__Ascomycota	c__Dothideomycetes	o__Capnodiales	f__Mycosphaerellaceae	g__Teratoramularia	s__Teratoramularia_sp	OTU300	0	0	0	0	0	3	0	0	0	0	0	0	0	0	0	3
d__Eukaryota	k__Fungi	p__Ascomycota	c__Dothideomycetes	o__Botryosphaeriales	f__Botryosphaeriaceae	g__Microdiplodia	s__Microdiplodia_miyakei	OTU586	0	0	0	18	0	0	0	0	0	0	0	0	0	34	0	52
d__Eukaryota	k__Fungi	p__Ascomycota	c__Dothideomycetes	o__Pleosporales	f__Torulaceae	g__Torula	s__Torula_sp	OTU699	0	0	0	0	0	0	0	0	0	0	0	0	0	0	11	11
d__Eukaryota	k__Fungi	p__Ascomycota	c__Sordariomycetes	o__unclassified_c__Sordariomycetes	f__unclassified_c__Sordariomycetes	g__unclassified_c__Sordariomycetes	s__unclassified_c__Sordariomycetes	OTU48	0	4	0	0	0	0	0	0	0	0	0	0	0	0	0	4
d__Eukaryota	k__Fungi	p__Ascomycota	c__Eurotiomycetes	o__Eurotiales	f__Aspergillaceae	g__Aspergillus	s__Aspergillus_penicillioides	OTU514	0	23	1	0	2	0	0	0	5	0	1516	742	0	0	5	2294
d__Eukaryota	k__Fungi	p__Ascomycota	c__Sordariomycetes	o__Myrmecridiales	f__Myrmecridiaceae	g__Myrmecridium	s__Myrmecridium_sp	OTU259	0	0	0	0	0	2	0	0	0	0	0	0	0	0	0	2
d__Eukaryota	k__Fungi	p__Ascomycota	c__Eurotiomycetes	o__Eurotiales	f__Aspergillaceae	g__Penicillium	s__Penicillium_citrinum	OTU333	0	0	0	0	0	0	401	0	0	0	0	0	0	0	0	401
d__Eukaryota	k__Fungi	p__Basidiomycota	c__Tremellomycetes	o__Tremellales	f__Bulleribasidiaceae	g__Hannaella	s__Hannaella_sinensis	OTU118	1449	1006	421	100	1259	884	124	145	381	270	0	0	0	239	378	6656
d__Eukaryota	k__Fungi	p__Ascomycota	c__Dothideomycetes	o__Pleosporales	f__Phaeosphaeriaceae	g__unclassified_f__Phaeosphaeriaceae	s__unclassified_f__Phaeosphaeriaceae	OTU21	4	0	0	0	0	0	0	0	0	0	0	0	0	0	0	4
d__Eukaryota	k__Fungi	p__Ascomycota	c__Sordariomycetes	o__unclassified_c__Sordariomycetes	f__unclassified_c__Sordariomycetes	g__unclassified_c__Sordariomycetes	s__unclassified_c__Sordariomycetes	OTU126	13	0	0	0	2	0	0	0	0	0	0	0	0	0	0	15
d__Eukaryota	k__Fungi	p__Ascomycota	c__Sordariomycetes	o__Glomerellales	f__Plectosphaerellaceae	g__Sodiomyces	s__unclassified_g__Sodiomyces	OTU447	0	6	0	0	0	0	0	0	0	6257	2825	0	0	0	0	9088
d__Eukaryota	k__Fungi	p__Basidiomycota	c__Tremellomycetes	o__Tremellales	f__Bulleribasidiaceae	g__Hannaella	s__Hannaella_sp	OTU674	221	15	19	56	176	62	67	56	132	56	0	922	0	17	883	2682
d__Eukaryota	k__Fungi	p__Ascomycota	c__Dothideomycetes	o__Capnodiales	f__Mycosphaerellaceae	g__Scleroramularia	s__Scleroramularia_pomigena	OTU278	157	28	2	730	6	12732	5	58	62	450	0	0	0	211	6	14447
d__Eukaryota	k__Fungi	p__unclassified_k__Fungi	c__unclassified_k__Fungi	o__unclassified_k__Fungi	f__unclassified_k__Fungi	g__unclassified_k__Fungi	s__unclassified_k__Fungi	OTU322	0	0	0	0	0	0	16	0	0	0	0	0	0	0	0	16
d__Eukaryota	k__Fungi	p__Ascomycota	c__Sordariomycetes	o__Xylariales	f__Sporocadaceae	g__Discosia	s__Discosia_sp	OTU338	0	0	0	0	0	0	9	0	0	0	0	0	0	0	0	9
d__Eukaryota	k__Fungi	p__Basidiomycota	c__Spiculogloeomycetes	o__Spiculogloeales	f__Spiculogloeaceae	g__Phyllozyma	s__Phyllozyma_subbrunnea	OTU689	0	0	0	0	0	0	0	0	0	0	0	0	0	0	11	11
d__Eukaryota	k__Fungi	p__Ascomycota	c__Sordariomycetes	o__Hypocreales	f__unclassified_o__Hypocreales	g__unclassified_o__Hypocreales	s__unclassified_o__Hypocreales	OTU417	26	0	0	0	0	0	0	0	21	0	0	0	0	0	14	61
d__Eukaryota	k__Fungi	p__unclassified_k__Fungi	c__unclassified_k__Fungi	o__unclassified_k__Fungi	f__unclassified_k__Fungi	g__unclassified_k__Fungi	s__unclassified_k__Fungi	OTU257	0	0	0	0	3	0	0	0	0	0	0	0	0	0	0	3
d__Eukaryota	k__Fungi	p__Ascomycota	c__Sordariomycetes	o__Trichosphaeriales	f__Trichosphaeriaceae	g__Nigrospora	s__Nigrospora_oryzae	OTU482	2	85	4	86	28	30	0	0	0	180	0	0	0	64	118	597
d__Eukaryota	k__Fungi	p__unclassified_k__Fungi	c__unclassified_k__Fungi	o__unclassified_k__Fungi	f__unclassified_k__Fungi	g__unclassified_k__Fungi	s__unclassified_k__Fungi	OTU378	4	0	0	11	3	4	254	1040	1029	0	6	417	0	0	0	2768
d__Eukaryota	k__Fungi	p__Basidiomycota	c__Ustilaginomycetes	o__Ustilaginales	f__Ustilaginaceae	g__Moesziomyces	s__Moesziomyces_sp	OTU342	3	0	0	2	1	5	9	0	0	0	0	0	0	0	0	20
d__Eukaryota	k__Fungi	p__Ascomycota	c__Sordariomycetes	o__Glomerellales	f__Plectosphaerellaceae	g__Stachylidium	s__Stachylidium_sp	OTU481	0	0	0	0	0	0	0	0	13	129	0	0	0	0	0	142
d__Eukaryota	k__Fungi	p__Ascomycota	c__Dothideomycetes	o__Capnodiales	f__Mycosphaerellaceae	g__Zymoseptoria	s__unclassified_g__Zymoseptoria	OTU393	50	593	41	4	93	11	354	45	122	249	0	0	0	3	40	1605
d__Eukaryota	k__Fungi	p__Ascomycota	c__Dothideomycetes	o__Capnodiales	f__Mycosphaerellaceae	g__Zymoseptoria	s__unclassified_g__Zymoseptoria	OTU531	1	0	0	0	1	0	1	0	2	1	0	0	0	6	3	15
d__Eukaryota	k__Fungi	p__Basidiomycota	c__unclassified_p__Basidiomycota	o__unclassified_p__Basidiomycota	f__unclassified_p__Basidiomycota	g__unclassified_p__Basidiomycota	s__unclassified_p__Basidiomycota	OTU697	0	2	0	0	0	0	0	0	0	0	0	0	0	0	45	47
d__Eukaryota	k__Fungi	p__Basidiomycota	c__Ustilaginomycetes	o__Ustilaginales	f__Ustilaginaceae	g__Ustilago	s__unclassified_g__Ustilago	OTU253	0	0	0	0	4	1	0	0	0	0	0	0	0	0	0	5
d__Eukaryota	k__Fungi	p__Basidiomycota	c__Tremellomycetes	o__Tremellales	f__Bulleribasidiaceae	g__Hannaella	s__unclassified_g__Hannaella	OTU50	6	7	0	0	1	0	0	0	0	0	0	0	0	0	0	14
d__Eukaryota	k__Fungi	p__Ascomycota	c__Sordariomycetes	o__Hypocreales	f__Nectriaceae	g__Nectria	s__unclassified_g__Nectria	OTU718	0	0	0	0	0	0	0	0	0	0	0	0	0	0	22	22
d__Eukaryota	k__Fungi	p__unclassified_k__Fungi	c__unclassified_k__Fungi	o__unclassified_k__Fungi	f__unclassified_k__Fungi	g__unclassified_k__Fungi	s__unclassified_k__Fungi	OTU382	0	0	0	0	0	0	0	62	0	0	0	0	0	0	0	62
d__Eukaryota	k__Fungi	p__Ascomycota	c__unclassified_p__Ascomycota	o__unclassified_p__Ascomycota	f__unclassified_p__Ascomycota	g__unclassified_p__Ascomycota	s__unclassified_p__Ascomycota	OTU403	0	0	0	0	0	0	0	0	7	0	0	0	0	0	8	15
d__Eukaryota	k__Fungi	p__Ascomycota	c__Dothideomycetes	o__Capnodiales	f__Cladosporiaceae	g__Cladosporium	s__Cladosporium_delicatulum	OTU319	4321	3342	1937	9624	14179	13237	31176	10373	17139	2835	283	856	0	10431	14792	134525
d__Eukaryota	k__Fungi	p__Ascomycota	c__Sordariomycetes	o__Sordariales	f__Helminthosphaeriaceae	g__Endophragmiella	s__Endophragmiella_constricta	OTU495	14	0	0	0	0	0	0	0	0	0	268	0	0	31	26	339
d__Eukaryota	k__Fungi	p__Ascomycota	c__unclassified_p__Ascomycota	o__unclassified_p__Ascomycota	f__unclassified_p__Ascomycota	g__unclassified_p__Ascomycota	s__unclassified_p__Ascomycota	OTU236	0	0	0	0	3	0	0	0	0	0	0	0	0	0	0	3
d__Eukaryota	k__Fungi	p__Ascomycota	c__Dothideomycetes	o__Pleosporales	f__unclassified_o__Pleosporales	g__unclassified_o__Pleosporales	s__unclassified_o__Pleosporales	OTU225	0	0	0	0	14	0	0	0	0	0	0	0	0	0	0	14
d__Eukaryota	k__Fungi	p__unclassified_k__Fungi	c__unclassified_k__Fungi	o__unclassified_k__Fungi	f__unclassified_k__Fungi	g__unclassified_k__Fungi	s__unclassified_k__Fungi	OTU349	0	0	0	0	0	0	2	8	0	0	0	0	0	0	0	10
d__Eukaryota	k__Fungi	p__Ascomycota	c__Sordariomycetes	o__Hypocreales	f__Hypocreales_fam_Incertae_sedis	g__Sarocladium	s__unclassified_g__Sarocladium	OTU343	0	0	0	17	0	51	4929	174	14	423	0	0	0	129	20	5757
d__Eukaryota	k__Fungi	p__Ascomycota	c__Sordariomycetes	o__Xylariales	f__Xylariaceae	g__Xylaria	s__Xylaria_apiculata	OTU550	0	0	0	0	0	0	0	0	0	0	0	0	0	4	0	4
d__Eukaryota	k__Fungi	p__Basidiomycota	c__Exobasidiomycetes	o__unclassified_c__Exobasidiomycetes	f__unclassified_c__Exobasidiomycetes	g__unclassified_c__Exobasidiomycetes	s__unclassified_c__Exobasidiomycetes	OTU346	0	0	0	8	1	62	184	132	117	44	0	0	0	10	109	667
d__Eukaryota	k__Fungi	p__Ascomycota	c__Sordariomycetes	o__Hypocreales	f__unclassified_o__Hypocreales	g__unclassified_o__Hypocreales	s__unclassified_o__Hypocreales	OTU134	21	0	0	7	0	0	0	0	0	0	0	0	0	0	0	28
d__Eukaryota	k__Fungi	p__Ascomycota	c__Sordariomycetes	o__Diaporthales	f__Diaporthaceae	g__Diaporthe	s__Diaporthe_tectonae	OTU638	0	0	0	0	0	0	0	0	0	0	0	0	0	0	19	19
d__Eukaryota	k__Fungi	p__Ascomycota	c__Sordariomycetes	o__Hypocreales	f__Hypocreales_fam_Incertae_sedis	g__Acremonium	s__Acremonium_brunnescens	OTU388	0	0	0	0	0	0	0	30	0	0	0	0	0	0	0	30
d__Eukaryota	k__Fungi	p__Ascomycota	c__Eurotiomycetes	o__Chaetothyriales	f__Herpotrichiellaceae	g__Exophiala	s__Exophiala_lecanii-corni	OTU336	0	0	0	0	0	0	4	0	0	0	0	0	0	0	0	4
d__Eukaryota	k__Fungi	p__Basidiomycota	c__unclassified_p__Basidiomycota	o__unclassified_p__Basidiomycota	f__unclassified_p__Basidiomycota	g__unclassified_p__Basidiomycota	s__unclassified_p__Basidiomycota	OTU408	0	0	0	0	0	0	0	7	3	0	0	0	0	0	0	10
d__Eukaryota	k__Fungi	p__Basidiomycota	c__Exobasidiomycetes	o__Golubeviales	f__Golubeviaceae	g__Golubevia	s__Golubevia_sp	OTU348	5	3	0	20	29	35	137	594	566	10	0	0	0	0	7	1406
d__Eukaryota	k__Fungi	p__Basidiomycota	c__Exobasidiomycetes	o__Tilletiales	f__Tilletiaceae	g__unclassified_f__Tilletiaceae	s__unclassified_f__Tilletiaceae	OTU270	0	0	0	1	0	13	2	0	0	0	0	0	0	0	0	16
d__Eukaryota	k__Fungi	p__Ascomycota	c__Dothideomycetes	o__Pleosporales	f__Phaeosphaeriaceae	g__Phaeosphaeriopsis	s__Phaeosphaeriopsis_sp	OTU569	14	0	0	8	66	16	9	90	30	37	0	0	0	189	146	605
d__Eukaryota	k__Fungi	p__Ascomycota	c__Sordariomycetes	o__Xylariales	f__Microdochiaceae	g__Microdochium	s__unclassified_g__Microdochium	OTU98	10	0	3	0	0	11	0	0	0	0	0	0	0	0	0	24
d__Eukaryota	k__Fungi	p__Ascomycota	c__Sordariomycetes	o__Hypocreales	f__Stachybotryaceae	g__unclassified_f__Stachybotryaceae	s__unclassified_f__Stachybotryaceae	OTU598	0	0	0	0	0	0	0	0	0	0	0	0	0	6	0	6
d__Eukaryota	k__Fungi	p__Ascomycota	c__Sordariomycetes	o__Hypocreales	f__Bionectriaceae	g__Clonostachys	s__Clonostachys_epichloe	OTU410	16	0	0	15	3	0	68	0	64	0	0	0	0	47	46	259
d__Eukaryota	k__Fungi	p__Ascomycota	c__Dothideomycetes	o__Pleosporales	f__unclassified_o__Pleosporales	g__unclassified_o__Pleosporales	s__unclassified_o__Pleosporales	OTU23	4	0	0	0	4	0	0	0	0	0	0	0	0	0	0	8
d__Eukaryota	k__Fungi	p__Ascomycota	c__Sordariomycetes	o__Xylariales	f__unclassified_o__Xylariales	g__unclassified_o__Xylariales	s__unclassified_o__Xylariales	OTU188	16	0	0	372	3	45	20	0	0	0	0	0	0	0	0	456
d__Eukaryota	k__Fungi	p__Ascomycota	c__Dothideomycetes	o__Capnodiales	f__unclassified_o__Capnodiales	g__unclassified_o__Capnodiales	s__unclassified_o__Capnodiales	OTU121	0	0	4	0	0	0	0	0	0	0	0	0	0	0	0	4
d__Eukaryota	k__Fungi	p__Ascomycota	c__Eurotiomycetes	o__Onygenales	f__Onygenales_fam_Incertae_sedis	g__Zeloasperisporium	s__Zeloasperisporium_hyphopodioides	OTU595	454	92	59	156	16	263	251	247	264	374	0	151	0	1889	775	4991
d__Eukaryota	k__Fungi	p__Ascomycota	c__Dothideomycetes	o__Capnodiales	f__Teratosphaeriaceae	g__unclassified_f__Teratosphaeriaceae	s__unclassified_f__Teratosphaeriaceae	OTU628	0	0	0	0	0	0	0	0	0	0	0	0	0	71	0	71
d__Eukaryota	k__Fungi	p__Ascomycota	c__unclassified_p__Ascomycota	o__unclassified_p__Ascomycota	f__unclassified_p__Ascomycota	g__unclassified_p__Ascomycota	s__unclassified_p__Ascomycota	OTU214	1	0	0	0	3	0	0	0	0	0	0	0	0	0	0	4
d__Eukaryota	k__Fungi	p__Ascomycota	c__Sordariomycetes	o__Hypocreales	f__Cordycipitaceae	g__Simplicillium	s__Simplicillium_lanosoniveum	OTU199	2	0	0	15	0	0	0	0	0	0	0	0	0	0	0	17
d__Eukaryota	k__Fungi	p__Ascomycota	c__Eurotiomycetes	o__Chaetothyriales	f__Cyphellophoraceae	g__Cyphellophora	s__Cyphellophora_sessilis	OTU15	14	0	0	0	0	0	4	0	0	0	0	0	0	1	1	20
d__Eukaryota	k__Fungi	p__Ascomycota	c__Sordariomycetes	o__Hypocreales	f__Hypocreales_fam_Incertae_sedis	g__Acremonium	s__unclassified_g__Acremonium	OTU606	0	0	0	16	16	0	0	0	43	0	0	0	0	108	0	183
d__Eukaryota	k__Fungi	p__Ascomycota	c__Sordariomycetes	o__unclassified_c__Sordariomycetes	f__unclassified_c__Sordariomycetes	g__unclassified_c__Sordariomycetes	s__unclassified_c__Sordariomycetes	OTU184	1	0	0	1	0	0	0	0	0	0	0	0	0	0	0	2
d__Eukaryota	k__Fungi	p__Basidiomycota	c__Tremellomycetes	o__Trichosporonales	f__Trichosporonaceae	g__Cutaneotrichosporon	s__Cutaneotrichosporon_cutaneum	OTU216	4	65	57	46	139	33	1639	217	112	437	17171	1895	8570	1230	111	31726
d__Eukaryota	k__Fungi	p__Ascomycota	c__Dothideomycetes	o__Pleosporales	f__Phaeosphaeriaceae	g__Leptospora	s__Leptospora_sp	OTU6	46	0	0	2	1	4	0	0	0	0	0	0	0	0	4	57
d__Eukaryota	k__Fungi	p__Basidiomycota	c__Agaricomycetes	o__Cantharellales	f__Ceratobasidiaceae	g__Rhizoctonia	s__Rhizoctonia_fragariae	OTU294	0	0	0	0	0	4	0	0	0	0	0	0	0	0	0	4
d__Eukaryota	k__Fungi	p__Ascomycota	c__Sordariomycetes	o__Xylariales	f__Microdochiaceae	g__Microdochium	s__Microdochium_fisheri	OTU227	0	0	0	4	9	0	0	0	21	0	0	0	0	0	0	34
d__Eukaryota	k__Fungi	p__Ascomycota	c__Eurotiomycetes	o__unclassified_c__Eurotiomycetes	f__unclassified_c__Eurotiomycetes	g__unclassified_c__Eurotiomycetes	s__unclassified_c__Eurotiomycetes	OTU460	0	0	0	0	0	0	0	0	0	17	0	0	0	0	0	17
d__Eukaryota	k__Fungi	p__Ascomycota	c__Dothideomycetes	o__Capnodiales	f__Mycosphaerellaceae	g__Sphaerulina	s__Sphaerulina_sp	OTU523	0	0	0	0	0	0	0	0	0	0	0	0	906	0	0	906
d__Eukaryota	k__Fungi	p__Ascomycota	c__Leotiomycetes	o__Helotiales	f__Sclerotiniaceae	g__Botrytis	s__unclassified_g__Botrytis	OTU560	2	0	0	34	0	5	0	49	0	0	0	0	0	1059	0	1149
d__Eukaryota	k__Fungi	p__Basidiomycota	c__Agaricomycetes	o__unclassified_c__Agaricomycetes	f__unclassified_c__Agaricomycetes	g__unclassified_c__Agaricomycetes	s__unclassified_c__Agaricomycetes	OTU587	0	0	0	0	0	0	0	0	0	0	0	0	0	8	0	8
d__Eukaryota	k__Fungi	p__Ascomycota	c__Sordariomycetes	o__Glomerellales	f__Plectosphaerellaceae	g__Cephalosporium	s__Cephalosporium_curtipes	OTU330	0	0	0	0	0	0	25	0	0	0	0	0	0	0	0	25
d__Eukaryota	k__Fungi	p__Ascomycota	c__Dothideomycetes	o__Capnodiales	f__Mycosphaerellaceae	g__Epicoleosporium	s__Epicoleosporium_sp	OTU644	0	0	0	0	0	0	0	0	0	0	0	0	0	0	19	19
d__Eukaryota	k__Fungi	p__Basidiomycota	c__Agaricostilbomycetes	o__Agaricostilbales	f__Chionosphaeraceae	g__unclassified_f__Chionosphaeraceae	s__unclassified_f__Chionosphaeraceae	OTU681	0	0	0	0	0	0	0	0	0	0	0	0	0	0	13	13
d__Eukaryota	k__Fungi	p__Basidiomycota	c__Microbotryomycetes	o__Sporidiobolales	f__Sporidiobolaceae	g__Sporobolomyces	s__Sporobolomyces_koalae	OTU304	3	3	0	2	0	9	0	0	12	0	0	0	0	0	0	29
d__Eukaryota	k__Fungi	p__Ascomycota	c__Leotiomycetes	o__Thelebolales	f__Pseudeurotiaceae	g__Hyphozyma	s__Hyphozyma_roseonigra	OTU594	0	0	0	0	0	0	0	0	0	0	0	0	0	14	0	14
d__Eukaryota	k__Fungi	p__Ascomycota	c__Dothideomycetes	o__Capnodiales	f__Dissoconiaceae	g__Ramichloridium	s__unclassified_g__Ramichloridium	OTU340	445	105	23	25	75	87	89	8	61	0	0	0	0	931	131	1980
d__Eukaryota	k__Fungi	p__unclassified_k__Fungi	c__unclassified_k__Fungi	o__unclassified_k__Fungi	f__unclassified_k__Fungi	g__unclassified_k__Fungi	s__unclassified_k__Fungi	OTU202	0	0	0	3	0	0	0	0	0	0	0	0	0	4	0	7
d__Eukaryota	k__Fungi	p__Ascomycota	c__Sordariomycetes	o__Hypocreales	f__Clavicipitaceae	g__Metarhizium	s__Metarhizium_marquandii	OTU93	0	0	4	0	0	0	0	0	0	0	0	0	0	0	0	4
d__Eukaryota	k__Fungi	p__Ascomycota	c__Dothideomycetes	o__Pleosporales	f__Phaeosphaeriaceae	g__Setophoma	s__Setophoma_sp	OTU736	0	0	0	0	0	0	0	0	0	0	0	0	0	0	75	75
d__Eukaryota	k__Fungi	p__Basidiomycota	c__Agaricostilbomycetes	o__Agaricostilbales	f__Chionosphaeraceae	g__unclassified_f__Chionosphaeraceae	s__unclassified_f__Chionosphaeraceae	OTU18	7	0	0	0	0	0	0	0	0	0	0	0	0	0	0	7
d__Eukaryota	k__Fungi	p__unclassified_k__Fungi	c__unclassified_k__Fungi	o__unclassified_k__Fungi	f__unclassified_k__Fungi	g__unclassified_k__Fungi	s__unclassified_k__Fungi	OTU78	38	0	0	0	0	0	0	0	0	0	0	0	0	0	0	38
d__Eukaryota	k__Fungi	p__Ascomycota	c__Sordariomycetes	o__Glomerellales	f__Glomerellaceae	g__Colletotrichum	s__Colletotrichum_boninense	OTU712	1	0	0	0	3	0	0	0	0	0	0	0	0	0	9	13
d__Eukaryota	k__Fungi	p__Basidiomycota	c__unclassified_p__Basidiomycota	o__unclassified_p__Basidiomycota	f__unclassified_p__Basidiomycota	g__unclassified_p__Basidiomycota	s__unclassified_p__Basidiomycota	OTU706	0	0	0	0	0	0	0	0	0	0	0	0	0	0	55	55
d__Eukaryota	k__Fungi	p__Basidiomycota	c__Agaricostilbomycetes	o__Agaricostilbales	f__unclassified_o__Agaricostilbales	g__unclassified_o__Agaricostilbales	s__unclassified_o__Agaricostilbales	OTU130	4	0	0	0	0	0	0	0	0	0	0	0	0	0	0	4
d__Eukaryota	k__Fungi	p__Ascomycota	c__Dothideomycetes	o__Capnodiales	f__Mycosphaerellaceae	g__Pseudocercospora	s__unclassified_g__Pseudocercospora	OTU696	135	12	5	21	46	127	77	64	61	0	0	0	0	411	4005	4964
d__Eukaryota	k__Fungi	p__Basidiomycota	c__Tremellomycetes	o__Tremellales	f__Bulleribasidiaceae	g__Vishniacozyma	s__Vishniacozyma_taibaiensis	OTU392	1	0	0	0	0	0	0	0	7	0	0	0	0	0	0	8
d__Eukaryota	k__Fungi	p__Ascomycota	c__Eurotiomycetes	o__Chaetothyriales	f__Trichomeriaceae	g__unclassified_f__Trichomeriaceae	s__Trichomeriaceae_sp	OTU713	0	0	0	0	0	1	0	0	0	0	0	0	0	0	6	7
d__Eukaryota	k__Fungi	p__Ascomycota	c__Leotiomycetes	o__Helotiales	f__unclassified_o__Helotiales	g__unclassified_o__Helotiales	s__unclassified_o__Helotiales	OTU131	3	0	0	0	0	0	0	0	0	0	0	0	0	0	0	3
d__Eukaryota	k__Fungi	p__Basidiomycota	c__Agaricomycetes	o__Cantharellales	f__Ceratobasidiaceae	g__Rhizoctonia	s__Rhizoctonia_bicornis	OTU88	2	0	0	0	0	0	0	0	0	0	0	0	0	0	0	2
d__Eukaryota	k__Fungi	p__Basidiomycota	c__Tremellomycetes	o__Tremellales	f__Bulleribasidiaceae	g__Hannaella	s__Hannaella_oryzae	OTU129	23	6	1	0	2	0	0	3	1	0	0	0	0	0	0	36
d__Eukaryota	k__Fungi	p__Ascomycota	c__Sordariomycetes	o__Hypocreales	f__unclassified_o__Hypocreales	g__unclassified_o__Hypocreales	s__unclassified_o__Hypocreales	OTU439	0	0	0	0	0	0	0	0	24	0	0	0	0	22	0	46
d__Eukaryota	k__Fungi	p__Basidiomycota	c__Tremellomycetes	o__Tremellales	f__Bulleribasidiaceae	g__Hannaella	s__Hannaella_oryzae	OTU27	6288	1935	460	489	3013	457	230	761	932	161	0	0	0	56	282	15064
d__Eukaryota	k__Fungi	p__Basidiomycota	c__Agaricomycetes	o__unclassified_c__Agaricomycetes	f__unclassified_c__Agaricomycetes	g__unclassified_c__Agaricomycetes	s__unclassified_c__Agaricomycetes	OTU687	0	0	0	0	0	0	0	0	0	0	0	0	0	0	14	14
d__Eukaryota	k__Fungi	p__Ascomycota	c__Sordariomycetes	o__Xylariales	f__unclassified_o__Xylariales	g__unclassified_o__Xylariales	s__unclassified_o__Xylariales	OTU615	3	5	1	94	83	154	55	139	20	74	0	0	0	39	186	853
d__Eukaryota	k__Fungi	p__Ascomycota	c__Dothideomycetes	o__Pleosporales	f__Didymosphaeriaceae	g__unclassified_f__Didymosphaeriaceae	s__unclassified_f__Didymosphaeriaceae	OTU555	0	0	0	0	0	0	0	0	0	0	0	0	0	7	0	7
d__Eukaryota	k__Fungi	p__Basidiomycota	c__Agaricomycetes	o__Polyporales	f__Ganodermataceae	g__Ganoderma	s__Ganoderma_sichuanense	OTU478	3	0	0	0	0	0	0	0	0	299	0	0	0	0	0	302
d__Eukaryota	k__Fungi	p__Ascomycota	c__Dothideomycetes	o__Pleosporales	f__Lentitheciaceae	g__Keissleriella	s__unclassified_g__Keissleriella	OTU704	0	0	0	0	0	0	0	0	0	0	0	0	0	0	6	6
d__Eukaryota	k__Fungi	p__Ascomycota	c__Eurotiomycetes	o__Eurotiales	f__Aspergillaceae	g__Aspergillus	s__Aspergillus_japonicus	OTU20	12100	111	7	238	357	581	11	51	287	0	0	0	0	22	0	13765
d__Eukaryota	k__Fungi	p__Ascomycota	c__Sordariomycetes	o__Hypocreales	f__Stachybotryaceae	g__Paramyrothecium	s__unclassified_g__Paramyrothecium	OTU599	0	0	0	0	0	0	0	0	0	0	0	0	0	22	4	26
d__Eukaryota	k__Fungi	p__Basidiomycota	c__Agaricomycetes	o__Agaricales	f__unclassified_o__Agaricales	g__unclassified_o__Agaricales	s__unclassified_o__Agaricales	OTU252	0	0	0	0	6	0	0	0	0	0	0	0	0	0	0	6
d__Eukaryota	k__Fungi	p__Ascomycota	c__Saccharomycetes	o__Saccharomycetales	f__Phaffomycetaceae	g__Cyberlindnera	s__Cyberlindnera_jadinii	OTU507	6	2	0	3	0	9	53	42	18	735	0	587	0	0	0	1455
d__Eukaryota	k__Fungi	p__Basidiomycota	c__Tremellomycetes	o__unclassified_c__Tremellomycetes	f__unclassified_c__Tremellomycetes	g__unclassified_c__Tremellomycetes	s__unclassified_c__Tremellomycetes	OTU470	94	6	7	10	10	66	0	0	29	482	0	0	0	14	0	718
d__Eukaryota	k__Fungi	p__Basidiomycota	c__unclassified_p__Basidiomycota	o__unclassified_p__Basidiomycota	f__unclassified_p__Basidiomycota	g__unclassified_p__Basidiomycota	s__unclassified_p__Basidiomycota	OTU37	7	39	8	0	0	0	0	0	0	0	0	0	0	0	0	54
d__Eukaryota	k__Fungi	p__Ascomycota	c__Sordariomycetes	o__unclassified_c__Sordariomycetes	f__unclassified_c__Sordariomycetes	g__unclassified_c__Sordariomycetes	s__unclassified_c__Sordariomycetes	OTU87	5	0	0	0	0	0	0	0	0	0	0	0	0	0	0	5
d__Eukaryota	k__Fungi	p__Ascomycota	c__Dothideomycetes	o__Pleosporales	f__Phaeosphaeriaceae	g__Setophoma	s__unclassified_g__Setophoma	OTU155	7	0	0	0	0	0	0	0	0	0	0	0	0	0	0	7
d__Eukaryota	k__Fungi	p__unclassified_k__Fungi	c__unclassified_k__Fungi	o__unclassified_k__Fungi	f__unclassified_k__Fungi	g__unclassified_k__Fungi	s__unclassified_k__Fungi	OTU377	0	0	0	0	0	0	0	15	16	0	0	0	0	0	0	31
d__Eukaryota	k__Fungi	p__unclassified_k__Fungi	c__unclassified_k__Fungi	o__unclassified_k__Fungi	f__unclassified_k__Fungi	g__unclassified_k__Fungi	s__unclassified_k__Fungi	OTU289	0	0	0	0	0	331	0	0	0	0	0	0	0	0	0	331
d__Eukaryota	k__Fungi	p__Basidiomycota	c__Agaricostilbomycetes	o__Agaricostilbales	f__Chionosphaeraceae	g__Kurtzmanomyces	s__Kurtzmanomyces_sp	OTU700	1	13	3	1	3	3	0	20	0	0	0	0	0	12	173	229
d__Eukaryota	k__Fungi	p__Ascomycota	c__Eurotiomycetes	o__Chaetothyriales	f__Cyphellophoraceae	g__Cyphellophora	s__Cyphellophora_jingdongensis	OTU373	1	0	0	0	0	0	0	7	0	0	0	0	0	1	0	9
d__Eukaryota	k__Fungi	p__unclassified_k__Fungi	c__unclassified_k__Fungi	o__unclassified_k__Fungi	f__unclassified_k__Fungi	g__unclassified_k__Fungi	s__unclassified_k__Fungi	OTU737	5	0	0	0	4	0	3	32	0	0	0	0	0	0	481	525
d__Eukaryota	k__Fungi	p__Ascomycota	c__Saccharomycetes	o__Saccharomycetales	f__Saccharomycetales_fam_Incertae_sedis	g__Candida	s__unclassified_g__Candida	OTU45	0	57	16	0	9	0	0	0	0	0	0	0	0	0	0	82
d__Eukaryota	k__Fungi	p__Ascomycota	c__Dothideomycetes	o__Pleosporales	f__Didymellaceae	g__Phoma	s__Phoma_adonidicola	OTU516	12	15	0	34	41	12	0	26	96	33	0	265	844	5	37	1420
d__Eukaryota	k__Fungi	p__unclassified_k__Fungi	c__unclassified_k__Fungi	o__unclassified_k__Fungi	f__unclassified_k__Fungi	g__unclassified_k__Fungi	s__unclassified_k__Fungi	OTU510	0	27	61	0	32	0	0	0	0	0	1	40343	0	0	0	40464
d__Eukaryota	k__Fungi	p__Basidiomycota	c__Tremellomycetes	o__Cystofilobasidiales	f__Mrakiaceae	g__Tausonia	s__Tausonia_pullulans	OTU508	0	0	0	0	0	0	0	0	0	0	0	358	0	0	0	358
d__Eukaryota	k__Fungi	p__unclassified_k__Fungi	c__unclassified_k__Fungi	o__unclassified_k__Fungi	f__unclassified_k__Fungi	g__unclassified_k__Fungi	s__unclassified_k__Fungi	OTU389	0	0	0	0	0	0	3	2	15	1	0	0	0	0	0	21
d__Eukaryota	k__Fungi	p__Ascomycota	c__Dothideomycetes	o__Pleosporales	f__Didymellaceae	g__unclassified_f__Didymellaceae	s__unclassified_f__Didymellaceae	OTU67	0	25	0	0	0	0	17	0	0	0	0	0	0	0	0	42
d__Eukaryota	k__Fungi	p__Ascomycota	c__Dothideomycetes	o__Capnodiales	f__Cladosporiaceae	g__Toxicocladosporium	s__Toxicocladosporium_sp	OTU110	0	0	8	0	0	0	0	0	0	0	0	0	0	0	0	8
d__Eukaryota	k__Fungi	p__Mortierellomycota	c__Mortierellomycetes	o__Mortierellales	f__Mortierellaceae	g__Mortierella	s__Mortierella_alpina	OTU530	0	0	0	0	0	0	0	0	0	0	0	0	0	6	0	6
d__Eukaryota	k__Fungi	p__Basidiomycota	c__Agaricomycetes	o__Polyporales	f__Polyporaceae	g__Microporus	s__Microporus_affinis	OTU317	0	0	0	0	0	0	13	0	0	0	0	0	0	0	0	13
d__Eukaryota	k__Fungi	p__Ascomycota	c__Eurotiomycetes	o__Chaetothyriales	f__Cyphellophoraceae	g__Cyphellophora	s__Cyphellophora_fusarioides	OTU415	39	0	3	4	3	30	0	12	9	0	0	0	0	7	30	137
d__Eukaryota	k__Fungi	p__Ascomycota	c__Sordariomycetes	o__Sordariales	f__Chaetomiaceae	g__Chaetomium	s__unclassified_g__Chaetomium	OTU441	0	0	0	0	0	0	0	0	0	700	0	0	0	0	0	700
d__Eukaryota	k__Fungi	p__Ascomycota	c__Sordariomycetes	o__Hypocreales	f__unclassified_o__Hypocreales	g__unclassified_o__Hypocreales	s__unclassified_o__Hypocreales	OTU97	0	0	5	0	0	0	0	0	0	0	0	0	0	0	0	5
d__Eukaryota	k__Fungi	p__Basidiomycota	c__Tremellomycetes	o__Filobasidiales	f__Filobasidiaceae	g__Filobasidium	s__Filobasidium_floriforme	OTU62	0	6	0	0	0	0	0	0	0	0	0	0	0	0	0	6
d__Eukaryota	k__Fungi	p__Ascomycota	c__Dothideomycetes	o__Pleosporales	f__Phaeosphaeriaceae	g__Setophaeosphaeria	s__Setophaeosphaeria_citricola	OTU331	4	7	0	1	0	11	2	0	0	0	0	0	0	0	0	25
d__Eukaryota	k__Fungi	p__Ascomycota	c__Sordariomycetes	o__Xylariales	f__Xylariales_fam_Incertae_sedis	g__Hansfordia	s__Hansfordia_pulvinata	OTU303	0	0	0	0	0	4	0	0	0	0	0	0	0	0	0	4
d__Eukaryota	k__Fungi	p__Basidiomycota	c__unclassified_p__Basidiomycota	o__unclassified_p__Basidiomycota	f__unclassified_p__Basidiomycota	g__unclassified_p__Basidiomycota	s__unclassified_p__Basidiomycota	OTU575	0	0	0	0	0	0	0	0	0	0	0	0	0	8	0	8
d__Eukaryota	k__Fungi	p__unclassified_k__Fungi	c__unclassified_k__Fungi	o__unclassified_k__Fungi	f__unclassified_k__Fungi	g__unclassified_k__Fungi	s__unclassified_k__Fungi	OTU133	4	0	0	0	0	0	0	0	0	0	0	0	0	0	0	4
d__Eukaryota	k__Fungi	p__Ascomycota	c__Dothideomycetes	o__Capnodiales	f__Dissoconiaceae	g__Uwebraunia	s__Uwebraunia_dekkeri	OTU56	977	2152	775	17	22	113	0	72	53	0	0	0	0	23	16	4220
d__Eukaryota	k__Fungi	p__Ascomycota	c__unclassified_p__Ascomycota	o__unclassified_p__Ascomycota	f__unclassified_p__Ascomycota	g__unclassified_p__Ascomycota	s__unclassified_p__Ascomycota	OTU685	0	0	0	0	0	0	0	0	0	0	0	0	0	0	2	2
d__Eukaryota	k__Fungi	p__Ascomycota	c__unclassified_p__Ascomycota	o__unclassified_p__Ascomycota	f__unclassified_p__Ascomycota	g__unclassified_p__Ascomycota	s__unclassified_p__Ascomycota	OTU526	0	0	0	0	0	0	0	0	0	0	0	0	0	27	18	45
d__Eukaryota	k__Fungi	p__unclassified_k__Fungi	c__unclassified_k__Fungi	o__unclassified_k__Fungi	f__unclassified_k__Fungi	g__unclassified_k__Fungi	s__unclassified_k__Fungi	OTU744	0	0	0	0	0	0	0	0	0	0	0	0	0	0	24	24
d__Eukaryota	k__Fungi	p__Ascomycota	c__Dothideomycetes	o__Capnodiales	f__unclassified_o__Capnodiales	g__unclassified_o__Capnodiales	s__unclassified_o__Capnodiales	OTU30	0	6	0	0	0	0	0	0	0	0	0	0	0	0	0	6
d__Eukaryota	k__Fungi	p__Ascomycota	c__Dothideomycetes	o__Capnodiales	f__Cladosporiaceae	g__Cladosporium	s__unclassified_g__Cladosporium	OTU76	2	0	0	0	0	1	1	0	0	0	0	0	0	0	0	4
d__Eukaryota	k__Fungi	p__Basidiomycota	c__Agaricomycetes	o__Agaricales	f__Strophariaceae	g__Hypholoma	s__Hypholoma_sp	OTU185	0	0	0	3	0	0	0	0	0	0	0	0	0	0	0	3
d__Eukaryota	k__Fungi	p__Ascomycota	c__Dothideomycetes	o__Pleosporales	f__Cucurbitariaceae	g__Pyrenochaeta	s__Pyrenochaeta_nobilis	OTU676	0	0	0	0	0	0	0	0	0	0	0	0	0	0	8	8
d__Eukaryota	k__Fungi	p__Ascomycota	c__Eurotiomycetes	o__Eurotiales	f__Trichocomaceae	g__Talaromyces	s__unclassified_g__Talaromyces	OTU59	1	10	0	1	0	0	0	0	0	0	0	0	0	0	0	12
d__Eukaryota	k__Fungi	p__Basidiomycota	c__Agaricomycetes	o__Agaricales	f__Schizophyllaceae	g__Schizophyllum	s__Schizophyllum_radiatum	OTU141	17	0	0	0	0	0	0	0	0	0	0	0	0	0	0	17
d__Eukaryota	k__Fungi	p__Basidiomycota	c__Exobasidiomycetes	o__Tilletiales	f__Tilletiaceae	g__Tilletia	s__unclassified_g__Tilletia	OTU367	6	0	0	3	6	158	5	307	3	0	0	0	0	0	0	488
d__Eukaryota	k__Fungi	p__unclassified_k__Fungi	c__unclassified_k__Fungi	o__unclassified_k__Fungi	f__unclassified_k__Fungi	g__unclassified_k__Fungi	s__unclassified_k__Fungi	OTU352	0	0	0	0	0	0	0	38	0	0	0	0	0	0	0	38
d__Eukaryota	k__Fungi	p__unclassified_k__Fungi	c__unclassified_k__Fungi	o__unclassified_k__Fungi	f__unclassified_k__Fungi	g__unclassified_k__Fungi	s__unclassified_k__Fungi	OTU629	0	0	0	0	0	0	0	0	0	0	0	0	0	90	0	90
d__Eukaryota	k__Fungi	p__Ascomycota	c__Dothideomycetes	o__Capnodiales	f__Mycosphaerellaceae	g__Mycosphaerella	s__unclassified_g__Mycosphaerella	OTU684	0	0	0	0	0	0	0	0	0	0	0	0	0	0	9	9
d__Eukaryota	k__Fungi	p__Ascomycota	c__Sordariomycetes	o__Glomerellales	f__Reticulascaceae	g__Pseudoacrodictys	s__Pseudoacrodictys_balansae	OTU167	0	0	0	8	0	0	0	0	0	0	0	0	0	0	0	8
d__Eukaryota	k__Fungi	p__unclassified_k__Fungi	c__unclassified_k__Fungi	o__unclassified_k__Fungi	f__unclassified_k__Fungi	g__unclassified_k__Fungi	s__unclassified_k__Fungi	OTU490	0	0	0	2	0	0	34	10	34	64	0	0	0	0	0	144
d__Eukaryota	k__Fungi	p__Basidiomycota	c__Exobasidiomycetes	o__Microstromatales	f__Microstromataceae	g__unclassified_f__Microstromataceae	s__Microstromataceae_sp	OTU432	0	0	0	0	0	0	0	0	19	0	0	0	0	0	0	19
d__Eukaryota	k__Fungi	p__Ascomycota	c__Dothideomycetes	o__Botryosphaeriales	f__Botryosphaeriaceae	g__Botryosphaeria	s__unclassified_g__Botryosphaeria	OTU728	0	0	0	0	12	0	1	0	12	0	0	0	0	0	15	40
d__Eukaryota	k__Fungi	p__Ascomycota	c__Eurotiomycetes	o__Chaetothyriales	f__Chaetothyriales_fam_Incertae_sedis	g__Strelitziana	s__unclassified_g__Strelitziana	OTU90	2	0	0	0	0	0	0	0	0	0	0	0	0	0	0	2
d__Eukaryota	k__Fungi	p__Ascomycota	c__Sordariomycetes	o__Xylariales	f__Amphisphaeriaceae	g__unclassified_f__Amphisphaeriaceae	s__unclassified_f__Amphisphaeriaceae	OTU366	0	0	0	0	0	0	0	15	0	0	0	0	0	0	0	15
d__Eukaryota	k__Fungi	p__Ascomycota	c__Sordariomycetes	o__Hypocreales	f__unclassified_o__Hypocreales	g__unclassified_o__Hypocreales	s__unclassified_o__Hypocreales	OTU258	0	0	0	0	7	0	0	0	0	0	0	0	0	0	0	7
d__Eukaryota	k__Fungi	p__Ascomycota	c__Dothideomycetes	o__Pleosporales	f__Coniothyriaceae	g__Coniothyrium	s__Coniothyrium_sp	OTU260	3	0	0	1	5	22	0	0	0	0	0	0	0	0	0	31
d__Eukaryota	k__Fungi	p__Basidiomycota	c__Agaricomycetes	o__Polyporales	f__Ganodermataceae	g__Ganoderma	s__Ganoderma_gibbosum	OTU269	2	0	0	0	3	10	0	0	3	0	0	0	0	0	0	18
d__Eukaryota	k__Fungi	p__Ascomycota	c__Dothideomycetes	o__Capnodiales	f__Mycosphaerellaceae	g__unclassified_f__Mycosphaerellaceae	s__unclassified_f__Mycosphaerellaceae	OTU605	9	0	7	0	7	0	0	0	0	0	136	0	0	257	881	1297
d__Eukaryota	k__Fungi	p__Ascomycota	c__Eurotiomycetes	o__Eurotiales	f__Aspergillaceae	g__Aspergillus	s__Aspergillus_penicillioides	OTU634	0	0	0	0	0	0	0	0	0	0	0	0	0	0	4	4
d__Eukaryota	k__Fungi	p__Ascomycota	c__Orbiliomycetes	o__unclassified_c__Orbiliomycetes	f__unclassified_c__Orbiliomycetes	g__unclassified_c__Orbiliomycetes	s__Orbiliomycetes_sp	OTU646	0	0	0	0	0	0	0	0	0	0	0	0	0	0	4	4
d__Eukaryota	k__Fungi	p__Ascomycota	c__unclassified_p__Ascomycota	o__unclassified_p__Ascomycota	f__unclassified_p__Ascomycota	g__unclassified_p__Ascomycota	s__unclassified_p__Ascomycota	OTU198	0	0	0	3	0	0	0	0	0	0	0	0	0	0	0	3
d__Eukaryota	k__Fungi	p__Ascomycota	c__Sordariomycetes	o__Hypocreales	f__Hypocreales_fam_Incertae_sedis	g__Acremonium	s__Acremonium_persicinum	OTU582	0	0	0	0	0	0	0	0	0	0	0	0	0	3	0	3
d__Eukaryota	k__Fungi	p__Basidiomycota	c__unclassified_p__Basidiomycota	o__unclassified_p__Basidiomycota	f__unclassified_p__Basidiomycota	g__unclassified_p__Basidiomycota	s__unclassified_p__Basidiomycota	OTU554	63	34	0	0	22	5	0	44	63	0	0	0	0	64	0	295
d__Eukaryota	k__Fungi	p__Basidiomycota	c__Tremellomycetes	o__Tremellales	f__unclassified_o__Tremellales	g__unclassified_o__Tremellales	s__unclassified_o__Tremellales	OTU81	2	0	2	0	0	1	0	0	0	0	0	0	0	0	0	5
d__Eukaryota	k__Fungi	p__Ascomycota	c__Dothideomycetes	o__Pleosporales	f__Phaeosphaeriaceae	g__Phaeosphaeriopsis	s__Phaeosphaeriopsis_musae	OTU162	725	40	43	655	188	188	94	144	134	73	0	0	0	2315	771	5370
d__Eukaryota	k__Fungi	p__Rozellomycota	c__unclassified_p__Rozellomycota	o__unclassified_p__Rozellomycota	f__unclassified_p__Rozellomycota	g__unclassified_p__Rozellomycota	s__Rozellomycota_sp	OTU472	0	0	0	0	0	0	0	0	0	21	0	0	0	0	0	21
d__Eukaryota	k__Fungi	p__Basidiomycota	c__Microbotryomycetes	o__Microbotryomycetes_ord_Incertae_sedis	f__Microbotryomycetes_fam_Incertae_sedis	g__Curvibasidium	s__Curvibasidium_sp	OTU102	0	0	3	0	0	0	0	0	0	0	0	0	0	0	0	3
d__Eukaryota	k__Fungi	p__Basidiomycota	c__Tremellomycetes	o__Tremellales	f__Cryptococcaceae	g__Cryptococcus_f__Cryptococcaceae	s__Cryptococcus_heimaeyensis	OTU454	0	0	0	12	13	7	0	23	0	899	0	0	0	0	145	1099
d__Eukaryota	k__Fungi	p__Ascomycota	c__Eurotiomycetes	o__Chaetothyriales	f__Cyphellophoraceae	g__Cyphellophora	s__unclassified_g__Cyphellophora	OTU692	5	0	0	0	0	0	0	0	0	0	0	0	0	0	35	40
